# Supplementary material for: Synthesis and crystal structure of tri­ethyl­ammonium hexa­bromido­uranate(IV) di­chloro­methane monosolvate
Source: Acta Crystallogr E Crystallogr Commun. 2020 Sep 4;76(Pt 10):1587–90. doi: 10.1107/S205698902001169X (PMC7534249; doi:10.1107/S205698902001169X)
Supplement: Supplementary file 1 [file e-76-01587-sup1.cif]

##############################################################################
#                                                                            #
# This CIF contains the data in a paper accepted for publication in          #
# Acta Crystallographica Section E. It conforms to the requirements of       #
# Notes for Authors for Acta Crystallographica Section E, and has been       #
# peer reviewed under the auspices of the IUCr Commission on Journals.       #
#                                                                            #
# Full details of the Crystallographic Information File format               #
# are given in the paper "The Crystallographic Information File (CIF):       #
# a New Standard Archive File for Crystallography" by S. R. Hall, F. H.      #
# Allen and I. D. Brown [Acta Cryst. (1991), A47, 655-685].                  #
#                                                                            #
# The current version of the core CIF dictionary is obtainable from          #
# ftp://ftp.iucr.org/pub/cif_core.dic.                                       #
#                                                                            #
# Software is freely available for graphical display of the structure(s)     #
# in this CIF. For information consult the CIF software page                 #
# http://www.iucr.org/resources/cif/software.                                #
#                                                                            #
# This file may be used for bona fide research purposes within the           #
# scientific community so long as proper attribution is given to the journal # 
# article from which it was obtained.                                        #
#                                                                            #
##############################################################################
data_I
_audit_creation_method     'SHELXL-2018/3'
_journal_date_recd_electronic     2020-07-15
_journal_date_accepted     2020-08-25
_journal_name_full     'Acta Crystallographica, Section E'
_journal_year     2020
_journal_volume     76
_journal_issue     10
_journal_page_first     1587
_journal_page_last     1590
_journal_paper_category     GM
_journal_paper_doi     10.1107/S205698902001169X
_journal_coeditor_code     ZL2792
_publ_contact_author_name     'Florian Kraus'
_publ_contact_author_address
;
Anorganische Chemie, Fachbereich Chemie, Philipps-Universit\"at Marburg,
Hans-Meerwein-Strasse 4, 35032 Marburg
;
_publ_contact_author_email     f.kraus@uni-marburg.de
_publ_contact_author_fax     ?
_publ_contact_author_phone     ?
_publ_section_title
;
Synthesis and crystal structure of triethylammonium hexabromidouranate(IV)
dichloromethane monosolvate
;
_publ_section_title_footnote     .
loop_
    _publ_author_name
    _publ_author_footnote
    _publ_author_address
    'Deubner, Holger Lars' .
;
Anorganische Chemie, Fachbereich Chemie, Philipps-Universit\"at Marburg,
Hans-Meerwein-Strasse 4, 35032 Marburg, Germany
;
    'Koester, Marcel' .
;
Anorganische Chemie, Fachbereich Chemie, Philipps-Universit\"at Marburg,
Hans-Meerwein-Strasse 4, 35032 Marburg, Germany
;
    'von Haenisch, Carsten' .
;
Anorganische Chemie, Fachbereich Chemie, Philipps-Universit\"at Marburg,
Hans-Meerwein-Strasse 4, 35032 Marburg, Germany
;
    'Kraus, Florian' .
;
Anorganische Chemie, Fachbereich Chemie, Philipps-Universit\"at Marburg,
Hans-Meerwein-Strasse 4, 35032 Marburg, Germany
;
_publ_section_synopsis
;
The synthesis and crystal structure determination of
(Et~3~NH)~2~[UBr~6~]\\cdotCH~2~Cl~2~ is reported.
;
_chemical_name_systematic
;
Triethylammonium hexabromidouranate(IV) dichloromethane monosolvate
;
_chemical_name_common     ?
_chemical_formula_moiety     '2(C6 H16 N +), Br6 U 2-, C H2 Cl2'
_chemical_formula_sum     'C13 H34 Br6 Cl2 N2 U'
_chemical_formula_iupac     '(C6 H16 N)2 [U Br6], C H2 Cl2'
_chemical_formula_weight     1006.81
_space_group_crystal_system     monoclinic
_space_group_name_H-M_alt     'P 21/n'
_space_group_name_Hall     '-P 2yn'
loop_
    _space_group_symop_operation_xyz
    'x, y, z'
    '-x+1/2, y+1/2, -z+1/2'
    '-x, -y, -z'
    'x-1/2, -y-1/2, z-1/2'
_cell_length_a     10.7318(4)
_cell_length_b     17.4541(4)
_cell_length_c     15.0082(4)
_cell_angle_alpha     90
_cell_angle_beta     92.0550(10)
_cell_angle_gamma     90
_cell_volume     2809.44(14)
_cell_formula_units_Z     4
_cell_measurement_reflns_used     72381
_cell_measurement_theta_min     5.1
_cell_measurement_theta_max     53.6
_cell_measurement_temperature     100(2)
_exptl_crystal_description     'plate'
_exptl_crystal_colour     'dark brown'
_exptl_crystal_size_max     0.1
_exptl_crystal_size_mid     0.1
_exptl_crystal_size_min     0.05
_exptl_crystal_density_diffrn     2.380
_exptl_crystal_density_meas     ?
_exptl_crystal_density_method     ?
_exptl_crystal_F_000     1848
_exptl_absorpt_coefficient_mu     14.503
_exptl_absorpt_correction_type     numerical
_exptl_absorpt_process_details
;
(X-Red32; Stoe & Cie, 2009)
;
_exptl_absorpt_correction_T_min     0.0492
_exptl_absorpt_correction_T_max     0.5269
_diffrn_ambient_temperature     100(2)
_diffrn_source     'sealed X-ray tube, 12 x 0.4 mm long-fine focus'
_diffrn_radiation_type     MoK\a
_diffrn_radiation_wavelength     0.71073
_diffrn_radiation_monochromator     'planar graphite'
_diffrn_measurement_device_type     'STOE IPDS 2T'
_diffrn_measurement_device     '2-circle diffractometer'
_diffrn_measurement_method     'rotation method, \w scans'
_diffrn_detector     'image plate (34 cm diameter)'
_diffrn_detector_area_resol_mean     6.67
_diffrn_reflns_number     35494
_diffrn_reflns_av_R_equivalents     0.0645
_diffrn_reflns_av_unetI/netI     0.0315
_diffrn_reflns_theta_min     2.574
_diffrn_reflns_theta_max     26.791
_diffrn_reflns_theta_full     25.242
_diffrn_measured_fraction_theta_max     0.992
_diffrn_measured_fraction_theta_full     0.998
_diffrn_reflns_limit_h_min     -13
_diffrn_reflns_limit_h_max     13
_diffrn_reflns_limit_k_min     -22
_diffrn_reflns_limit_k_max     22
_diffrn_reflns_limit_l_min     -19
_diffrn_reflns_limit_l_max     18
_refine_special_details     ?
_reflns_number_total     5945
_reflns_number_gt     5307
_reflns_threshold_expression     'I > 2\s(I)'
_refine_ls_structure_factor_coef     Fsqd
_refine_ls_matrix_type     full
_refine_ls_R_factor_all     0.0302
_refine_ls_R_factor_gt     0.0246
_refine_ls_wR_factor_gt     0.0573
_refine_ls_wR_factor_ref     0.0594
_refine_ls_goodness_of_fit_ref     1.044
_refine_ls_restrained_S_all     1.044
_refine_ls_number_reflns     5945
_refine_ls_number_parameters     223
_refine_ls_number_restraints     0
_refine_ls_hydrogen_treatment     constr
_refine_ls_weighting_scheme     calc
_refine_ls_weighting_details
              'w=1/[\s^2^(Fo^2^)+(0.0252P)^2^+6.7371P] where P=(Fo^2^+2Fc^2^)/3'
_atom_sites_solution_hydrogens     geom
_atom_sites_solution_primary     dual
_atom_sites_solution_secondary     difmap
_refine_ls_shift/su_max     0.002
_refine_ls_shift/su_mean     0.000
_refine_diff_density_max     1.518
_refine_diff_density_min     -1.123
_refine_ls_extinction_method     none
_refine_ls_extinction_coef     .
loop_
    _atom_type_symbol
    _atom_type_description
    _atom_type_scat_dispersion_real
    _atom_type_scat_dispersion_imag
    _atom_type_scat_source
    'C' 'C' 0.0033 0.0016
                         'International Tables Vol C Tables 4.2.6.8 and 6.1.1.4'
    'N' 'N' 0.0061 0.0033
                         'International Tables Vol C Tables 4.2.6.8 and 6.1.1.4'
    'Cl' 'Cl' 0.1484 0.1585
                         'International Tables Vol C Tables 4.2.6.8 and 6.1.1.4'
    'Br' 'Br' -0.2901 2.4595
                         'International Tables Vol C Tables 4.2.6.8 and 6.1.1.4'
    'U' 'U' -9.6767 9.6646
                         'International Tables Vol C Tables 4.2.6.8 and 6.1.1.4'
    'H' 'H' 0.0000 0.0000
                         'International Tables Vol C Tables 4.2.6.8 and 6.1.1.4'
_computing_data_collection
;
X-Area (Stoe & Cie, 2018)
;
_computing_cell_refinement
;
X-Area (Stoe & Cie, 2018)
;
_computing_data_reduction
;
X-Area (Stoe & Cie, 2018)
;
_computing_structure_solution
;
<i>SHELXT2018/3</i> (Sheldrick, 2015a)
;
_computing_structure_refinement
;
<i>SHELXL2018/3</i> (Sheldrick, 2015b)
;
_computing_molecular_graphics
;
DIAMOND (Brandenburg, 2019)
;
_computing_publication_material     ?
loop_
    _atom_site_type_symbol
    _atom_site_label
    _atom_site_fract_x
    _atom_site_fract_y
    _atom_site_fract_z
    _atom_site_U_iso_or_equiv
    _atom_site_adp_type
    _atom_site_calc_flag
    _atom_site_occupancy
    _atom_site_disorder_assembly
    _atom_site_disorder_group
    U U1 0.70763(2) 0.60417(2) 0.25294(2) 0.01693(5) Uani d 1 . .
    Br Br1 0.69695(4) 0.57164(3) 0.43407(3) 0.02583(10) Uani d 1 . .
    Br Br2 0.71934(4) 0.62538(3) 0.07145(3) 0.02426(10) Uani d 1 . .
    Br Br3 0.79682(4) 0.45554(3) 0.23313(3) 0.02729(10) Uani d 1 . .
    Br Br4 0.46676(4) 0.55130(3) 0.22569(3) 0.02739(10) Uani d 1 . .
    Br Br5 0.61892(4) 0.74956(2) 0.28651(3) 0.02490(10) Uani d 1 . .
    Br Br6 0.95008(4) 0.65689(3) 0.27283(3) 0.02697(10) Uani d 1 . .
    Cl Cl1 0.80839(13) 0.55597(8) 0.65867(8) 0.0411(3) Uani d 1 . .
    Cl Cl2 0.83159(13) 0.58050(10) 0.85069(9) 0.0513(4) Uani d 1 . .
    N N1 0.7139(3) 0.3577(2) 0.0379(2) 0.0233(8) Uani d 1 . .
    H H1 0.755481 0.354489 0.098517 0.028 Uiso calc 1 . .
    N N2 0.7104(3) 0.3716(2) 0.4459(2) 0.0232(8) Uani d 1 . .
    H H2 0.705708 0.424063 0.419282 0.028 Uiso calc 1 . .
    C C1 0.8582(4) 0.5179(3) 0.7622(3) 0.0350(11) Uani d 1 . .
    H H1A 0.813690 0.469171 0.772342 0.042 Uiso calc 1 . .
    H H1B 0.948470 0.506395 0.761006 0.042 Uiso calc 1 . .
    C C11 0.7928(4) 0.4099(3) -0.0159(3) 0.0305(10) Uani d 1 . .
    H H11A 0.798906 0.460352 0.014011 0.037 Uiso calc 1 . .
    H H11B 0.751630 0.417679 -0.075281 0.037 Uiso calc 1 . .
    C C12 0.9236(4) 0.3788(4) -0.0280(4) 0.0439(14) Uani d 1 . .
    H H12A 0.960175 0.363457 0.030062 0.066 Uiso calc 1 . .
    H H12B 0.975348 0.418558 -0.054084 0.066 Uiso calc 1 . .
    H H12C 0.919360 0.334222 -0.067749 0.066 Uiso calc 1 . .
    C C13 0.7052(5) 0.2763(3) 0.0032(3) 0.0306(10) Uani d 1 . .
    H H13A 0.789983 0.253987 0.003254 0.037 Uiso calc 1 . .
    H H13B 0.655161 0.245525 0.044208 0.037 Uiso calc 1 . .
    C C14 0.6472(5) 0.2707(3) -0.0896(3) 0.0387(12) Uani d 1 . .
    H H14A 0.561944 0.290737 -0.089751 0.058 Uiso calc 1 . .
    H H14B 0.645537 0.216946 -0.108520 0.058 Uiso calc 1 . .
    H H14C 0.696590 0.300684 -0.130777 0.058 Uiso calc 1 . .
    C C15 0.5882(4) 0.3948(3) 0.0504(3) 0.0244(9) Uani d 1 . .
    H H15A 0.601033 0.447669 0.072758 0.029 Uiso calc 1 . .
    H H15B 0.542776 0.397995 -0.008087 0.029 Uiso calc 1 . .
    C C16 0.5098(4) 0.3514(3) 0.1146(3) 0.0322(11) Uani d 1 . .
    H H16A 0.484504 0.302216 0.087991 0.048 Uiso calc 1 . .
    H H16B 0.435415 0.381437 0.127367 0.048 Uiso calc 1 . .
    H H16C 0.558378 0.342157 0.170045 0.048 Uiso calc 1 . .
    C C21 0.6301(4) 0.3208(3) 0.3864(3) 0.0260(9) Uani d 1 . .
    H H21A 0.626464 0.269114 0.413275 0.031 Uiso calc 1 . .
    H H21B 0.669358 0.315813 0.327985 0.031 Uiso calc 1 . .
    C C22 0.4989(4) 0.3505(3) 0.3715(3) 0.0310(10) Uani d 1 . .
    H H22A 0.455318 0.348800 0.427708 0.046 Uiso calc 1 . .
    H H22B 0.454521 0.318541 0.327033 0.046 Uiso calc 1 . .
    H H22C 0.501713 0.403488 0.349993 0.046 Uiso calc 1 . .
    C C23 0.6641(4) 0.3789(3) 0.5399(3) 0.0296(10) Uani d 1 . .
    H H23A 0.709967 0.420914 0.570805 0.036 Uiso calc 1 . .
    H H23B 0.574683 0.392884 0.536600 0.036 Uiso calc 1 . .
    C C24 0.6800(6) 0.3064(3) 0.5941(3) 0.0445(13) Uani d 1 . .
    H H24A 0.636358 0.264126 0.563271 0.067 Uiso calc 1 . .
    H H24B 0.644987 0.313862 0.652859 0.067 Uiso calc 1 . .
    H H24C 0.768859 0.294031 0.601240 0.067 Uiso calc 1 . .
    C C25 0.8449(4) 0.3475(3) 0.4436(3) 0.0248(9) Uani d 1 . .
    H H25A 0.854298 0.296273 0.471340 0.030 Uiso calc 1 . .
    H H25B 0.868916 0.343198 0.380740 0.030 Uiso calc 1 . .
    C C26 0.9315(4) 0.4027(3) 0.4915(3) 0.0325(11) Uani d 1 . .
    H H26A 0.918147 0.454356 0.467310 0.049 Uiso calc 1 . .
    H H26B 1.018010 0.387174 0.483028 0.049 Uiso calc 1 . .
    H H26C 0.914733 0.402615 0.555219 0.049 Uiso calc 1 . .
loop_
    _atom_site_aniso_label
    _atom_site_aniso_U_11
    _atom_site_aniso_U_22
    _atom_site_aniso_U_33
    _atom_site_aniso_U_12
    _atom_site_aniso_U_13
    _atom_site_aniso_U_23
    U1 0.01705(8) 0.01736(9) 0.01627(7) 0.00032(6) -0.00099(5) -0.00022(5)
    Br1 0.0311(2) 0.0274(2) 0.01893(18) 0.00404(18) 0.00139(16) 0.00121(17)
    Br2 0.0261(2) 0.0274(2) 0.01914(18) -0.00121(17) -0.00094(16) -0.00011(16)
    Br3 0.0308(2) 0.0229(2) 0.0278(2) 0.00371(17) -0.00318(17) -0.00230(17)
    Br4 0.02038(19) 0.0287(2) 0.0329(2) -0.00374(17) -0.00104(17) 0.00114(18)
    Br5 0.0270(2) 0.0205(2) 0.0272(2) 0.00144(17) 0.00110(16) -0.00114(17)
    Br6 0.02052(19) 0.0305(2) 0.0297(2) -0.00311(17) -0.00316(16) -0.00108(18)
    Cl1 0.0534(7) 0.0411(7) 0.0285(6) -0.0082(6) -0.0010(5) 0.0058(5)
    Cl2 0.0456(7) 0.0706(10) 0.0377(7) -0.0045(7) 0.0036(6) -0.0211(7)
    N1 0.0237(17) 0.026(2) 0.0199(17) 0.0037(15) -0.0050(14) -0.0013(15)
    N2 0.0231(17) 0.0223(19) 0.0242(18) -0.0015(15) -0.0009(14) -0.0026(15)
    C1 0.027(2) 0.047(3) 0.031(2) 0.004(2) -0.0007(19) -0.003(2)
    C11 0.027(2) 0.036(3) 0.028(2) -0.005(2) -0.0007(18) -0.002(2)
    C12 0.027(2) 0.069(4) 0.036(3) -0.001(3) 0.006(2) -0.007(3)
    C13 0.038(2) 0.020(2) 0.033(2) 0.0048(19) -0.008(2) 0.0000(19)
    C14 0.053(3) 0.029(3) 0.033(2) 0.004(2) -0.013(2) -0.005(2)
    C15 0.021(2) 0.025(2) 0.027(2) 0.0018(17) -0.0027(17) -0.0005(18)
    C16 0.026(2) 0.040(3) 0.031(2) -0.003(2) -0.0024(18) 0.005(2)
    C21 0.024(2) 0.027(2) 0.028(2) -0.0003(18) -0.0003(17) -0.0036(18)
    C22 0.024(2) 0.035(3) 0.034(2) 0.001(2) 0.0015(18) -0.006(2)
    C23 0.025(2) 0.037(3) 0.027(2) 0.003(2) 0.0051(18) -0.009(2)
    C24 0.058(3) 0.045(3) 0.032(3) -0.001(3) 0.021(2) 0.006(2)
    C25 0.0187(19) 0.030(3) 0.026(2) 0.0036(18) 0.0041(16) 0.0029(18)
    C26 0.024(2) 0.038(3) 0.035(2) -0.004(2) -0.0069(19) 0.000(2)
_geom_special_details
;
 All esds (except the esd in the dihedral angle between two l.s. planes)
 are estimated using the full covariance matrix.  The cell esds are taken
 into account individually in the estimation of esds in distances, angles
 and torsion angles; correlations between esds in cell parameters are only
 used when they are defined by crystal symmetry.  An approximate (isotropic)
 treatment of cell esds is used for estimating esds involving l.s. planes.
;
loop_
    _geom_bond_atom_site_label_1
    _geom_bond_atom_site_label_2
    _geom_bond_distance
    U1 Br2 2.7562(4)
    U1 Br4 2.7613(4)
    U1 Br5 2.7631(5)
    U1 Br6 2.7658(4)
    U1 Br1 2.7835(4)
    U1 Br3 2.7847(5)
    Cl1 C1 1.756(5)
    Cl2 C1 1.751(5)
    N1 C11 1.500(6)
    N1 C13 1.514(6)
    N1 C15 1.515(5)
    N1 H1 1.0000
    N2 C25 1.504(5)
    N2 C21 1.508(5)
    N2 C23 1.517(6)
    N2 H2 1.0000
    C1 H1A 0.9900
    C1 H1B 0.9900
    C11 C12 1.521(7)
    C11 H11A 0.9900
    C11 H11B 0.9900
    C12 H12A 0.9800
    C12 H12B 0.9800
    C12 H12C 0.9800
    C13 C14 1.508(6)
    C13 H13A 0.9900
    C13 H13B 0.9900
    C14 H14A 0.9800
    C14 H14B 0.9800
    C14 H14C 0.9800
    C15 C16 1.506(6)
    C15 H15A 0.9900
    C15 H15B 0.9900
    C16 H16A 0.9800
    C16 H16B 0.9800
    C16 H16C 0.9800
    C21 C22 1.509(6)
    C21 H21A 0.9900
    C21 H21B 0.9900
    C22 H22A 0.9800
    C22 H22B 0.9800
    C22 H22C 0.9800
    C23 C24 1.511(7)
    C23 H23A 0.9900
    C23 H23B 0.9900
    C24 H24A 0.9800
    C24 H24B 0.9800
    C24 H24C 0.9800
    C25 C26 1.503(6)
    C25 H25A 0.9900
    C25 H25B 0.9900
    C26 H26A 0.9800
    C26 H26B 0.9800
    C26 H26C 0.9800
loop_
    _geom_angle_atom_site_label_1
    _geom_angle_atom_site_label_2
    _geom_angle_atom_site_label_3
    _geom_angle_site_symmetry_1
    _geom_angle_site_symmetry_3
    _geom_angle
    _geom_angle_publ_flag
    Br2 U1 Br4 . . 88.519(13) ?
    Br2 U1 Br5 . . 94.879(14) ?
    Br4 U1 Br5 . . 90.407(14) ?
    Br2 U1 Br6 . . 89.194(13) ?
    Br4 U1 Br6 . . 177.674(14) ?
    Br5 U1 Br6 . . 90.214(14) ?
    Br2 U1 Br1 . . 175.943(14) ?
    Br4 U1 Br1 . . 90.307(14) ?
    Br5 U1 Br1 . . 89.011(13) ?
    Br6 U1 Br1 . . 91.945(13) ?
    Br2 U1 Br3 . . 89.519(13) ?
    Br4 U1 Br3 . . 89.792(14) ?
    Br5 U1 Br3 . . 175.601(13) ?
    Br6 U1 Br3 . . 89.760(14) ?
    Br1 U1 Br3 . . 86.593(13) ?
    C11 N1 C13 . . 114.4(4) ?
    C11 N1 C15 . . 109.2(3) ?
    C13 N1 C15 . . 113.5(3) ?
    C11 N1 H1 . . 106.3 ?
    C13 N1 H1 . . 106.3 ?
    C15 N1 H1 . . 106.3 ?
    C25 N2 C21 . . 110.5(3) ?
    C25 N2 C23 . . 113.0(3) ?
    C21 N2 C23 . . 113.6(3) ?
    C25 N2 H2 . . 106.3 ?
    C21 N2 H2 . . 106.3 ?
    C23 N2 H2 . . 106.3 ?
    Cl2 C1 Cl1 . . 112.5(3) ?
    Cl2 C1 H1A . . 109.1 ?
    Cl1 C1 H1A . . 109.1 ?
    Cl2 C1 H1B . . 109.1 ?
    Cl1 C1 H1B . . 109.1 ?
    H1A C1 H1B . . 107.8 ?
    N1 C11 C12 . . 112.8(4) ?
    N1 C11 H11A . . 109.0 ?
    C12 C11 H11A . . 109.0 ?
    N1 C11 H11B . . 109.0 ?
    C12 C11 H11B . . 109.0 ?
    H11A C11 H11B . . 107.8 ?
    C11 C12 H12A . . 109.5 ?
    C11 C12 H12B . . 109.5 ?
    H12A C12 H12B . . 109.5 ?
    C11 C12 H12C . . 109.5 ?
    H12A C12 H12C . . 109.5 ?
    H12B C12 H12C . . 109.5 ?
    C14 C13 N1 . . 113.4(4) ?
    C14 C13 H13A . . 108.9 ?
    N1 C13 H13A . . 108.9 ?
    C14 C13 H13B . . 108.9 ?
    N1 C13 H13B . . 108.9 ?
    H13A C13 H13B . . 107.7 ?
    C13 C14 H14A . . 109.5 ?
    C13 C14 H14B . . 109.5 ?
    H14A C14 H14B . . 109.5 ?
    C13 C14 H14C . . 109.5 ?
    H14A C14 H14C . . 109.5 ?
    H14B C14 H14C . . 109.5 ?
    C16 C15 N1 . . 112.6(4) ?
    C16 C15 H15A . . 109.1 ?
    N1 C15 H15A . . 109.1 ?
    C16 C15 H15B . . 109.1 ?
    N1 C15 H15B . . 109.1 ?
    H15A C15 H15B . . 107.8 ?
    C15 C16 H16A . . 109.5 ?
    C15 C16 H16B . . 109.5 ?
    H16A C16 H16B . . 109.5 ?
    C15 C16 H16C . . 109.5 ?
    H16A C16 H16C . . 109.5 ?
    H16B C16 H16C . . 109.5 ?
    N2 C21 C22 . . 113.4(4) ?
    N2 C21 H21A . . 108.9 ?
    C22 C21 H21A . . 108.9 ?
    N2 C21 H21B . . 108.9 ?
    C22 C21 H21B . . 108.9 ?
    H21A C21 H21B . . 107.7 ?
    C21 C22 H22A . . 109.5 ?
    C21 C22 H22B . . 109.5 ?
    H22A C22 H22B . . 109.5 ?
    C21 C22 H22C . . 109.5 ?
    H22A C22 H22C . . 109.5 ?
    H22B C22 H22C . . 109.5 ?
    C24 C23 N2 . . 113.3(4) ?
    C24 C23 H23A . . 108.9 ?
    N2 C23 H23A . . 108.9 ?
    C24 C23 H23B . . 108.9 ?
    N2 C23 H23B . . 108.9 ?
    H23A C23 H23B . . 107.7 ?
    C23 C24 H24A . . 109.5 ?
    C23 C24 H24B . . 109.5 ?
    H24A C24 H24B . . 109.5 ?
    C23 C24 H24C . . 109.5 ?
    H24A C24 H24C . . 109.5 ?
    H24B C24 H24C . . 109.5 ?
    C26 C25 N2 . . 112.8(4) ?
    C26 C25 H25A . . 109.0 ?
    N2 C25 H25A . . 109.0 ?
    C26 C25 H25B . . 109.0 ?
    N2 C25 H25B . . 109.0 ?
    H25A C25 H25B . . 107.8 ?
    C25 C26 H26A . . 109.5 ?
    C25 C26 H26B . . 109.5 ?
    H26A C26 H26B . . 109.5 ?
    C25 C26 H26C . . 109.5 ?
    H26A C26 H26C . . 109.5 ?
    H26B C26 H26C . . 109.5 ?
loop_
    _geom_torsion_atom_site_label_1
    _geom_torsion_atom_site_label_2
    _geom_torsion_atom_site_label_3
    _geom_torsion_atom_site_label_4
    _geom_torsion_site_symmetry_1
    _geom_torsion_site_symmetry_2
    _geom_torsion_site_symmetry_3
    _geom_torsion_site_symmetry_4
    _geom_torsion
    _geom_torsion_publ_flag
    C13 N1 C11 C12 . . . . -54.2(5) ?
    C15 N1 C11 C12 . . . . 177.2(4) ?
    C11 N1 C13 C14 . . . . -61.4(5) ?
    C15 N1 C13 C14 . . . . 64.9(5) ?
    C11 N1 C15 C16 . . . . -171.9(4) ?
    C13 N1 C15 C16 . . . . 59.1(5) ?
    C25 N2 C21 C22 . . . . -168.9(4) ?
    C23 N2 C21 C22 . . . . 62.8(5) ?
    C25 N2 C23 C24 . . . . -56.5(5) ?
    C21 N2 C23 C24 . . . . 70.5(5) ?
    C21 N2 C25 C26 . . . . 171.9(4) ?
    C23 N2 C25 C26 . . . . -59.4(5) ?
loop_
    _geom_hbond_atom_site_label_D
    _geom_hbond_atom_site_label_H
    _geom_hbond_atom_site_label_A
    _geom_hbond_site_symmetry_A
    _geom_hbond_distance_DH
    _geom_hbond_distance_HA
    _geom_hbond_distance_DA
    _geom_hbond_angle_DHA
    _geom_hbond_publ_flag
    N1 H1 Br3 . 1.00 2.71 3.480(3) 134.3 yes
    N1 H1 Br5 2_645 1.00 2.83 3.658(3) 141.1 yes
    C11 H11A Br2 . 0.99 3.13 4.070(5) 158.2 yes
    C11 H11B Br4 3_665 0.99 3.24 4.184(4) 159.8 yes
    C13 H13B Br6 2_645 0.99 3.38 4.339(5) 163.3 yes
    C14 H14A Br2 3_665 0.98 3.38 4.350(6) 173.2 yes
    C14 H14B Cl1 2_645 0.98 2.95 3.922(5) 169.2 yes
    C16 H16B Cl2 3_666 0.98 2.97 3.904(5) 159.5 yes
    N2 H2 Br1 . 1.00 2.59 3.499(4) 151.5 yes
    C21 H21B Br5 2_645 0.99 3.12 4.005(5) 149.6 yes
    C22 H22C Br4 . 0.98 3.20 4.139(5) 161.6 yes
    C23 H23A Cl1 . 0.99 2.88 3.865(5) 171.3 yes
    C25 H25B Br5 2_645 0.99 3.00 3.886(4) 149.2 yes
    C1 H1B Br3 3_766 0.99 2.81 3.729(5) 154.5 yes
_shelx_space_group_comment
;
The symmetry employed for this shelxl refinement is uniquely defined
by the following loop, which should always be used as a source of
symmetry information in preference to the above space-group names.
They are only intended as comments.
;
_shelx_estimated_absorpt_T_min     ?
_shelx_estimated_absorpt_T_max     ?
_shelx_hkl_file
;
   2   0   2   46.80    0.90
   2   0   2   53.69    1.90
  -2   0  -2   50.49    1.80
   2   0   2   48.50    0.90
  -2   0  -2   49.99    1.30
   3   0   3  674.43    1.80
  -3   0  -3  656.93    2.60
  -3   0  -3  673.63    2.30
   3   0   3  659.43    2.00
   3   0   3  650.73    3.10
  -4   0  -4  956.30    4.00
   4   0   4  957.20    3.50
   4   0   4  979.00    2.50
  -4   0  -4  988.60    3.30
   4   0   4  946.31    2.70
  -5   0  -5   29.80    2.90
   5   0   5   34.80    4.10
  -5   0  -5   24.20    2.80
   5   0   5   24.60    2.30
  -6   0  -6    8.80    4.60
  -6   0  -6   10.30    3.10
  -6   0  -6   12.00    3.40
   6   0   6    7.50    2.30
   6   0   6   10.60    3.50
  -7   0  -7   99.69    4.10
  -7   0  -7   80.89    3.80
  -7   0  -7   92.39    4.10
   7   0   7   86.19    5.80
   7   0   7   91.49    2.80
  -8   0  -8  111.59    4.40
   8   0   8  135.69    3.20
  -8   0  -8  121.19    4.90
   8   0   8  139.99    6.60
  -8   0  -8  125.19    6.40
  -9   0  -9   60.09    4.90
  -9   0  -9   68.59    6.90
  -9   0  -9   71.49    4.00
   9   0   9   61.59    5.50
   9   0   9   67.29    4.00
  10   0  10   14.80    8.70
 -10   0 -10    3.80    5.20
  10   0  10   14.50    3.80
 -10   0 -10   -2.20    6.20
 -10   0 -10   11.60    5.60
   1  -1   1  256.97    0.80
  -1  -1  -1  247.58    1.30
   1  -1   1  236.58    0.80
   1  -1   1  268.37    1.30
  -1  -1  -1  251.07    0.90
  -1   1  -1  258.47    1.10
  -1   1  -1  267.87    1.00
   1   1   1  244.98    1.00
  -1   1  -1  242.98    0.90
   1   1   1  251.87    1.10
   2  -1   2  542.85    1.60
  -2  -1  -2  536.95    1.90
  -2  -1  -2  531.15    2.30
   2  -1   2  536.65    2.30
  -2   1  -2  565.04    1.50
   2   1   2  531.15    1.80
   2   1   2  525.45    2.30
  -2   1  -2  498.75    1.60
  -2   1  -2  533.55    2.30
  -3  -1  -3  731.33    2.70
   3  -1   3  770.02    2.10
  -3  -1  -3  760.82    2.60
   3  -1   3  771.72    3.30
  -3   1  -3  753.42    3.30
  -3   1  -3  674.63    2.20
   3   1   3  743.43    2.20
  -3   1  -3  760.32    2.30
   3   1   3  752.72    3.30
  -4  -1  -4 1843.52    4.00
   4  -1   4 1831.62    3.30
  -4  -1  -4 1787.12    4.70
   4  -1   4 1810.72    5.00
  -4   1  -4 1781.42    4.70
  -4   1  -4 1854.81    3.80
  -4   1  -4 1632.44    3.50
   4   1   4 1825.82    4.30
   4   1   4 1838.52    3.50
   5  -1   5  445.96    4.50
  -5  -1  -5  447.96    4.40
  -5  -1  -5  473.95    3.40
   5  -1   5  449.46    2.60
   5   1   5  453.85    2.30
  -5   1  -5  458.85    4.30
   5   1   5  467.15    3.30
  -5   1  -5  388.46    3.00
   5   1   5  444.46    3.50
  -5   1  -5  443.46    3.20
  -6  -1  -6  381.76    3.90
   6  -1   6  405.86    5.40
   6  -1   6  390.36    3.20
  -6  -1  -6  362.86    3.90
   6   1   6  393.06    2.90
   6   1   6  388.36    2.90
  -6   1  -6  377.46    3.70
  -6   1  -6  347.27    3.50
   6   1   6  374.66    5.10
  -6   1  -6  380.76    4.90
  -7  -1  -7  527.55    4.80
   7  -1   7  522.25    6.40
  -7  -1  -7  545.55    4.70
   7  -1   7  529.75    3.50
  -7   1  -7  471.85    3.40
   7   1   7  540.85    6.50
  -7   1  -7  530.85    5.90
   7   1   7  547.95    3.20
  -7   1  -7  520.45    4.50
  -8  -1  -8  138.89    6.30
  -8  -1  -8  120.69    4.50
   8  -1   8  132.39    5.20
   8  -1   8  138.09    3.50
  -8  -1  -8  148.79    5.00
  -8   1  -8  137.89    4.50
   8   1   8  122.59    7.00
  -8   1  -8  141.89    6.40
   8   1   8  149.59    3.40
  -8   1  -8  121.09    4.40
  -9  -1  -9   20.80    5.60
   9  -1   9   11.10    5.60
  -9  -1  -9   17.50    3.70
  -9  -1  -9   24.60    6.80
   9  -1   9   13.60    3.70
   9   1   9   16.90    5.30
  -9   1  -9   15.20    7.00
  -9   1  -9   24.60    5.40
  -9   1  -9   16.20    4.90
   9   1   9   20.00    3.10
 -10  -1 -10   11.30    5.50
 -10  -1 -10   12.70    6.20
  10  -1  10   22.70    4.60
 -10  -1 -10   12.80    7.40
  10  -1  10   17.10    6.70
 -10   1 -10    5.80    6.10
 -10   1 -10   14.30    5.90
  10   1  10    8.60    8.80
 -10   1 -10    7.90    5.50
  10   1  10   10.20    3.70
   1  -2   1   14.90    0.80
  -1  -2  -1   13.90    1.20
   1  -2   1   15.40    1.40
   1   2   1   14.10    0.90
  -1   2  -1   15.90    1.40
  -1   2  -1   15.90    0.90
   2  -2   2  334.37    1.80
   2  -2   2  336.47    2.50
   2  -2   2  299.97    1.50
  -2  -2  -2  308.57    1.90
  -2  -2  -2  317.87    1.90
  -2   2  -2  319.67    1.40
   2   2   2  313.27    1.90
  -2   2  -2  328.47    1.90
  -2   2  -2  313.07    1.50
   2   2   2  323.47    2.30
  -3  -2  -3  769.22    2.80
   3  -2   3  811.22    3.00
  -3  -2  -3  811.62    2.80
   3  -2   3  832.62    2.50
  -3   2  -3  832.82    2.40
   3   2   3  794.62    2.30
  -3   2  -3  803.12    2.80
   3   2   3  794.32    3.40
  -3   2  -3  772.62    2.30
  -4  -2  -4  101.29    2.70
   4  -2   4  112.09    2.20
   4  -2   4  112.59    2.60
  -4  -2  -4   94.79    3.40
  -4   2  -4  103.09    2.30
  -4   2  -4  105.09    2.40
   4   2   4  104.49    1.90
  -4   2  -4  117.59    2.40
   4   2   4   99.99    3.40
   5  -2   5    4.70    2.40
  -5  -2  -5   11.20    3.20
  -5  -2  -5    0.60    4.00
   5  -2   5    3.20    3.00
   5   2   5    6.40    2.90
  -5   2  -5    1.90    2.60
  -5   2  -5    4.10    2.70
   5   2   5   10.40    4.10
  -5   2  -5    3.40    3.90
   6  -2   6  640.64    3.40
   6  -2   6  626.84    5.90
  -6  -2  -6  626.04    3.50
  -6  -2  -6  602.24    5.40
   6   2   6  625.44    4.20
  -6   2  -6  613.54    5.30
  -6   2  -6  579.94    3.70
   6   2   6  615.54    2.70
  -6   2  -6  641.34    3.90
   6   2   6  610.84    5.50
   7  -2   7  241.38    4.80
  -7  -2  -7  221.38    4.40
   7  -2   7  238.08    3.50
  -7  -2  -7  233.08    5.80
   7   2   7  234.88    3.10
  -7   2  -7  239.48    5.90
  -7   2  -7  212.88    3.00
   7   2   7  228.58    6.00
  -7   2  -7  237.38    3.90
   7   2   7  230.68    4.30
   8  -2   8   32.60    4.00
   8  -2   8   25.20    7.00
  -8  -2  -8   39.70    4.90
  -8  -2  -8   30.00    4.80
  -8   2  -8   17.40    4.00
  -8   2  -8   36.30    4.40
  -8   2  -8   30.70    4.50
   8   2   8   27.60    2.80
   8   2   8   27.20    5.00
  -9  -2  -9   60.99    6.80
   9  -2   9   53.69    4.00
  -9  -2  -9   55.29    5.50
   9  -2   9   46.60    5.80
  -9  -2  -9   44.50    4.70
   9   2   9   49.90    5.30
  -9   2  -9   61.19    5.30
  -9   2  -9   66.29    6.70
  -9   2  -9   48.40    4.90
   9   2   9   48.50    3.60
  10  -2  10   46.20    9.40
 -10  -2 -10   52.79    5.80
 -10  -2 -10   63.29    8.20
  10  -2  10   56.39    5.10
 -10  -2 -10   49.70    6.50
 -10   2 -10   53.99    6.00
  10   2  10   57.49    4.00
 -10   2 -10   42.20    5.10
 -10   2 -10   62.79    5.90
   0  -3   0   14.00    1.70
   0   3   0   10.00    1.60
   1  -3   1  381.66    1.80
  -1  -3  -1  380.46    1.50
   1  -3   1  394.46    3.70
   1   3   1  374.56    1.90
  -1   3  -1  398.96    2.30
  -1   3  -1  504.55    6.30
  -2  -3  -2  474.75    1.90
   2  -3   2  521.35    3.30
  -2  -3  -2  498.05    2.80
   2  -3   2  472.05    1.90
   2  -3   2  482.35    2.40
  -2   3  -2  476.65    1.90
  -2   3  -2  448.56    2.00
   2   3   2  468.25    1.90
   3  -3   3   72.99    2.10
  -3  -3  -3   75.69    2.10
   3  -3   3   69.29    1.70
  -3  -3  -3   73.79    2.40
   3  -3   3   83.19    3.10
   3   3   3   80.49    2.40
  -3   3  -3   74.59    1.80
  -3   3  -3   75.59    2.10
  -3   3  -3   81.99    2.10
   4  -3   4 1441.06    3.70
   4  -3   4 1489.25    5.20
  -4  -3  -4 1382.86    4.00
  -4  -3  -4 1375.56    4.70
   4   3   4 1363.76    4.10
  -4   3  -4 1507.45    3.70
   4   3   4 1376.46    3.40
  -4   3  -4 1430.46    4.10
  -4   3  -4 1253.57    2.90
  -5  -3  -5 1449.55    5.60
  -5  -3  -5 1489.55    4.80
   5  -3   5 1527.95    5.20
   5  -3   5 1501.65    4.10
  -5   3  -5 1536.45    5.60
  -5   3  -5 1549.05    4.10
   5   3   5 1524.45    5.70
   5   3   5 1517.55    4.60
  -5   3  -5 1398.36    3.80
   6  -3   6 2115.89    5.00
   6  -3   6 2121.59    6.70
  -6  -3  -6 2113.09    6.00
  -6  -3  -6 2051.69    6.90
  -6   3  -6 2106.29    6.20
   6   3   6 2127.09    5.80
  -6   3  -6 2147.69    5.20
  -6   3  -6 1894.61    4.90
   6   3   6 2120.99    7.30
   7  -3   7 2943.11    9.60
   7  -3   7 2841.52    6.30
  -7  -3  -7 2830.12    7.30
  -7  -3  -7 2808.52    8.50
  -7   3  -7 2911.61    8.70
   7   3   7 2942.01    7.10
   7   3   7 2906.31    5.10
  -7   3  -7 2615.04    6.20
  -7   3  -7 2967.50    6.60
   7   3   7 2784.12    9.00
  -8  -3  -8 1035.40    6.50
   8  -3   8 1035.80    5.10
   8  -3   8 1042.60    8.70
  -8  -3  -8 1038.40    7.90
   8   3   8 1032.40    8.20
   8   3   8 1022.80    3.90
  -8   3  -8  957.50    5.10
   8   3   8 1069.79    6.20
  -8   3  -8 1053.19    5.70
  -8   3  -8 1057.69    7.50
  -9  -3  -9   16.60    7.50
   9  -3   9   30.30    7.70
  -9  -3  -9   25.30    5.50
  -9  -3  -9   25.10    5.20
   9  -3   9   40.50    4.40
  -9   3  -9   23.60    4.80
  -9   3  -9   28.20    4.80
   9   3   9   26.60    2.90
  -9   3  -9   27.60    6.60
 -10  -3 -10  272.27    6.30
 -10  -3 -10  266.17    6.90
  10  -3  10  266.37    5.20
 -10  -3 -10  240.68    5.80
  10  -3  10  270.97    9.70
  10   3  10  258.97    3.90
 -10   3 -10  263.07    6.20
 -10   3 -10  276.17    6.50
 -10   3 -10  241.58    5.30
   0  -4   0 5071.79    5.10
   0   4   0 4668.83    4.60
  -1  -4  -1 1222.18    2.80
   1  -4   1 1154.08    7.30
   1  -4   1 1263.07    3.20
  -1   4  -1 1272.67    3.80
  -1   4  -1 1398.06    7.60
   1   4   1 1185.88    2.50
   2  -4   2  162.78    2.00
   2  -4   2  168.78    2.10
  -2  -4  -2  165.28    1.90
  -2   4  -2  167.98    2.50
   2   4   2  179.38    2.40
  -2   4  -2  170.08    2.70
   3  -4   3   10.60    3.70
  -3  -4  -3    7.90    2.20
   3  -4   3    6.10    2.60
   3  -4   3    5.20    1.80
  -3  -4  -3    9.80    2.60
   3   4   3    8.60    2.40
  -3   4  -3    6.50    2.10
  -3   4  -3    4.50    2.60
  -4  -4  -4  949.51    4.00
   4  -4   4  986.90    4.20
  -4  -4  -4  937.41    4.60
   4  -4   4  935.61    3.60
   4   4   4  928.51    3.20
  -4   4  -4 1007.50    3.60
  -4   4  -4  891.71    3.30
  -5  -4  -5 1390.56    5.70
   5  -4   5 1513.75    4.50
   5  -4   5 1550.24    6.50
  -5  -4  -5 1485.75    5.00
  -5   4  -5 1566.04    4.30
   5   4   5 1448.36    4.10
  -5   4  -5 1499.65    5.00
  -5   4  -5 1374.26    4.10
   6  -4   6   31.00    4.20
  -6  -4  -6   29.90    4.00
   6  -4   6   30.20    2.30
  -6  -4  -6   35.50    5.00
  -6   4  -6   30.40    3.20
  -6   4  -6   28.10    3.10
   6   4   6   36.40    4.00
  -6   4  -6   34.90    3.70
   7  -4   7  242.48    4.10
  -7  -4  -7  222.58    6.10
  -7  -4  -7  222.58    4.80
   7  -4   7  231.48    5.10
  -7   4  -7  233.58    4.40
  -7   4  -7  204.68    3.80
   7   4   7  217.68    3.60
  -7   4  -7  237.68    4.20
  -8  -4  -8   26.70    5.50
   8  -4   8   48.40    7.30
   8  -4   8   21.80    4.40
  -8  -4  -8   35.50    6.60
  -8   4  -8   27.40    6.50
   8   4   8   21.50    5.00
  -8   4  -8   34.00    4.00
   8   4   8   34.60    2.60
  -8   4  -8   30.70    4.40
   9  -4   9   26.70    8.80
  -9  -4  -9   -8.50    7.50
  -9  -4  -9   -3.60    5.70
   9  -4   9    4.90    4.60
  -9   4  -9    9.90    4.80
  -9   4  -9   -4.60    7.50
   9   4   9    8.50    2.90
  -9   4  -9    7.70    5.00
 -10  -4 -10  149.99    6.10
  10  -4  10  174.98   10.30
  10  -4  10  172.08    5.40
 -10  -4 -10  167.18    8.50
 -10  -4 -10  181.08    7.20
  10   4  10  169.28    3.40
 -10   4 -10  168.28    6.10
 -10   4 -10  159.28    5.90
   0  -5   0   -7.30    1.90
   0   5   0    5.30    2.50
   1  -5   1  613.34    7.00
  -1  -5  -1  662.13    2.30
  -1   5  -1  635.64    3.20
   1   5   1  636.94    2.40
  -1   5  -1  703.43    5.90
  -2  -5  -2   23.00    1.80
   2  -5   2   14.70    3.00
   2  -5   2   22.00    2.90
  -2   5  -2   19.50    5.30
  -2   5  -2   20.70    3.00
   2   5   2   24.70    1.80
   3  -5   3    4.90    3.00
   3  -5   3    3.00    2.30
  -3  -5  -3    2.20    2.40
   3  -5   3    2.90    4.30
  -3  -5  -3    0.40    2.80
  -3   5  -3    4.80    2.90
   3   5   3    2.30    2.70
  -3   5  -3    3.40    2.90
   4  -5   4 1219.48    3.60
   4  -5   4 1279.47    4.40
  -4  -5  -4 1269.67    4.50
  -4  -5  -4 1255.77    4.40
   4  -5   4 1336.87    5.10
   4   5   4 1252.97    4.30
  -4   5  -4 1291.87    4.30
  -4   5  -4 1182.98    3.90
   5  -5   5  121.99    4.00
  -5  -5  -5  110.89    2.80
  -5  -5  -5  103.69    4.60
   5  -5   5  126.29    3.50
   5   5   5  110.79    2.80
  -5   5  -5  110.29    3.00
  -5   5  -5  127.49    3.50
   6  -5   6   29.00    6.00
   6  -5   6   24.50    3.80
  -6  -5  -6   25.70    5.10
  -6  -5  -6   25.50    3.20
  -6   5  -6   28.70    3.20
   6   5   6   22.20    4.20
  -7  -5  -7    7.40    5.00
  -7  -5  -7   10.30    6.10
   7  -5   7    8.50    4.10
   7  -5   7   10.80    6.40
   7   5   7   10.90    4.40
  -7   5  -7    6.40    4.20
  -7   5  -7    7.40    4.20
  -8  -5  -8   30.80    5.50
   8  -5   8   24.50    4.70
   8  -5   8   15.80    7.70
  -8  -5  -8   17.60    4.90
   8   5   8   24.80    2.70
  -8   5  -8   20.80    5.00
   8   5   8   21.20    4.90
  -8   5  -8   21.00    4.40
  -9  -5  -9   61.29    6.40
   9  -5   9   67.29    5.70
   9  -5   9   68.29    6.50
  -9  -5  -9   65.99    5.70
  -9   5  -9   65.99    4.70
   9   5   9   75.69    3.40
   9   5   9   67.89    5.50
  -9   5  -9   71.79    5.10
 -10  -5 -10   19.20    6.60
  10  -5  10   35.70    6.20
  10  -5  10   37.40    7.50
 -10  -5 -10   34.40    6.30
  10   5  10   35.20    3.50
 -10   5 -10   41.40    5.60
 -10   5 -10   33.70    5.70
   0  -6   0 4211.88    6.10
   0   6   0 3995.20    5.70
   0   6   0 3745.83    8.50
  -1  -6  -1 1554.64    4.00
   1  -6   1 1369.06    7.50
   1   6   1 1478.35    3.40
  -1   6  -1 1533.15    4.70
  -1   6  -1 1604.04    5.60
   2  -6   2 1862.11    5.30
  -2  -6  -2 1794.02    3.80
   2  -6   2 1875.81    6.60
  -2   6  -2 1889.31    5.20
  -2   6  -2 1779.52    7.30
   2   6   2 1769.72    3.80
   3  -6   3  333.17    3.80
  -3  -6  -3  320.37    3.50
   3  -6   3  381.76    4.20
   3  -6   3  356.66    3.20
  -3   6  -3  345.87    4.60
  -3   6  -3  319.57    3.70
   3   6   3  327.77    3.40
   4  -6   4  214.38    2.80
  -4  -6  -4  218.68    2.80
  -4  -6  -4  223.28    4.60
   4  -6   4  237.28    5.50
   4  -6   4  219.28    3.80
  -4   6  -4  210.78    3.60
  -4   6  -4  230.88    3.60
   4   6   4  216.58    2.70
  -5  -6  -5  597.54    4.70
   5  -6   5  623.24    5.20
   5  -6   5  588.74    4.50
  -5  -6  -5  592.34    5.20
   5   6   5  601.54    4.50
  -5   6  -5  556.04    3.80
  -5   6  -5  603.14    4.40
   6  -6   6   31.90    4.80
  -6  -6  -6   27.20    3.40
   6  -6   6   14.10    3.80
  -6  -6  -6   28.00    4.00
  -6   6  -6   16.20    3.50
   6   6   6   27.40    4.20
  -6   6  -6   26.10    3.60
   7  -6   7   66.89    4.40
  -7  -6  -7   55.89    6.40
  -7  -6  -7   64.69    5.10
   7  -6   7   71.29    7.40
   7   6   7   80.89    4.70
  -7   6  -7   65.29    4.40
  -8  -6  -8   82.39    4.10
  -8  -6  -8   92.19    6.70
   8  -6   8   81.49    5.20
   8  -6   8   72.89    7.80
  -8   6  -8   83.49    4.60
   8   6   8   70.69    5.40
   9  -6   9   31.40    9.90
   9  -6   9   31.00    5.60
  -9  -6  -9   36.40    7.90
  -9  -6  -9   29.50    6.60
   9   6   9   35.70    4.60
  -9   6  -9   29.40    4.70
   9   6   9   36.10    3.40
 -10  -6 -10   41.80    6.90
  10  -6  10   27.60    6.10
 -10  -6 -10   28.10    8.10
  10  -6  10   39.60    8.10
  10   6  10   30.70    3.50
 -10   6 -10   34.90    5.80
   0  -7   0   -4.40    3.60
   0   7   0    2.20    5.50
   0   7   0   -0.50    3.20
  -1  -7  -1  515.45    3.60
   1  -7   1  491.55    6.60
   1   7   1  505.65    3.50
  -1   7  -1  500.75    3.90
  -1   7  -1  528.95    5.50
  -2  -7  -2 1945.11    4.80
   2  -7   2 1931.61    9.00
   2  -7   2 1960.80    6.00
  -2   7  -2 1987.40    8.00
   2   7   2 1904.51    4.80
  -2   7  -2 1943.81    5.90
   3  -7   3  687.73    4.20
   3  -7   3  646.14    3.80
  -3  -7  -3  618.44    3.30
   3   7   3  635.14    4.00
  -3   7  -3  656.73    4.70
  -3   7  -3  740.53    7.70
   4  -7   4    7.90    3.90
  -4  -7  -4   14.30    3.90
   4  -7   4    7.50    3.00
  -4  -7  -4   14.30    3.30
   4  -7   4   17.10    4.30
  -4   7  -4   31.70    4.30
  -4   7  -4   10.40    3.90
   4   7   4   20.50    2.70
   5  -7   5 1015.10    7.60
  -5  -7  -5  911.81    6.20
   5  -7   5  867.51    4.00
   5  -7   5  885.21    5.20
  -5  -7  -5  894.81    5.30
  -5   7  -5  848.22    5.00
   5   7   5  885.31    4.20
  -5   7  -5  931.71    5.10
  -6  -7  -6  976.70    5.80
   6  -7   6  944.61    5.70
   6  -7   6 1041.20    8.70
  -6  -7  -6  927.31    6.80
   6   7   6  972.40    5.80
  -6   7  -6  974.60    5.40
  -6   7  -6  857.81    5.20
   7  -7   7   70.69    7.90
  -7  -7  -7   49.30    5.30
   7  -7   7   60.49    5.10
  -7  -7  -7   54.49    6.30
   7   7   7   48.70    5.20
  -7   7  -7   50.69    4.00
   8  -7   8   33.50    5.10
   8  -7   8   30.80    8.80
  -8  -7  -8   40.10    6.10
  -8  -7  -8   26.10    7.00
  -8   7  -8   27.60    4.60
   8   7   8   33.70    5.80
  -9  -7  -9   53.89    8.20
  -9  -7  -9   40.10    6.90
   9  -7   9   38.40    5.70
   9  -7   9   37.70    9.80
   9   7   9   33.60    3.00
   9   7   9   39.10    4.70
  -9   7  -9   33.50    5.30
  10  -7  10   56.79    6.60
  10  -7  10   59.89   11.00
 -10  -7 -10   75.49    8.40
 -10  -7 -10   52.19    7.10
 -10   7 -10   51.99    6.70
  10   7  10   53.49    3.60
  10   7  10   60.29    7.00
   0  -8   0  212.38    4.30
   0   8   0  204.08    4.10
   0   8   0  204.28    4.60
  -1  -8  -1  768.02    4.30
   1  -8   1  687.13    7.30
  -1   8  -1  749.92    5.90
   1   8   1  738.83    4.20
  -1   8  -1  723.63    4.80
   2  -8   2   46.60    6.70
  -2  -8  -2   45.30    2.50
  -2   8  -2   76.19    6.60
  -2   8  -2   42.00    3.30
   2   8   2   50.79    3.50
   3  -8   3   86.39    3.30
  -3  -8  -3   80.29    3.90
   3  -8   3   84.29    4.60
   3   8   3   80.99    3.80
  -3   8  -3   84.59    4.50
  -3   8  -3   84.59    5.80
   4  -8   4   12.40    4.60
   4  -8   4   16.60    3.40
  -4  -8  -4   16.90    4.90
   4  -8   4   14.90    6.90
  -4  -8  -4    7.00    3.80
  -4   8  -4   13.30    4.40
   4   8   4   14.30    2.90
  -4   8  -4    2.70    6.20
  -5  -8  -5  338.17    5.00
  -5  -8  -5  342.17    4.70
   5  -8   5  367.56    8.00
   5  -8   5  329.87    5.20
   5  -8   5  307.57    3.70
  -5   8  -5  338.57    5.00
   5   8   5  329.67    4.70
  -5   8  -5  318.47    5.50
   6  -8   6  346.17    5.40
   6  -8   6  374.06    8.40
  -6  -8  -6  331.87    6.70
  -6  -8  -6  348.87    5.50
   6   8   6  347.77    5.10
  -6   8  -6  321.57    5.00
  -6   8  -6  336.67    5.90
  -7  -8  -7  671.63    7.70
   7  -8   7  707.23    9.50
  -7  -8  -7  627.74    6.50
   7  -8   7  663.33    6.50
  -7   8  -7  603.24    5.70
   7   8   7  680.13    6.10
  -7   8  -7  628.24    5.70
  -8  -8  -8   30.50    7.50
   8  -8   8   32.90    7.10
  -8  -8  -8   20.50    5.90
   8  -8   8   32.10    6.00
  -8   8  -8   23.70    5.40
   8   8   8   34.80    5.90
  -9  -8  -9   -6.40    6.50
   9  -8   9   13.40    8.40
  -9  -8  -9    4.10    8.50
   9  -8   9    0.40    6.10
   9   8   9   -3.10    6.30
  -9   8  -9   -3.60    5.90
 -10  -8 -10   -3.20    7.30
  10  -8  10  -15.80   12.10
  10  -8  10    2.20    7.10
 -10  -8 -10   -7.80    6.70
  10   8  10    0.50    3.40
 -10   8 -10    6.40    7.10
  10   8  10   -3.50    7.40
   0  -9   0    5.90    4.50
   0   9   0   -2.70    4.70
   0   9   0    7.10    2.90
  -1  -9  -1  203.98    4.00
   1  -9   1  176.68    6.60
  -1   9  -1  183.28    5.50
   1   9   1  208.48    4.00
  -1   9  -1  201.98    6.00
   2  -9   2  515.85    7.30
  -2  -9  -2  552.84    3.50
  -2   9  -2  530.35    6.00
   2   9   2  534.35    3.50
  -2   9  -2  587.04    7.70
  -3  -9  -3  107.19    4.20
   3  -9   3  116.19    5.70
  -3   9  -3  126.79    5.40
   3   9   3  120.89    4.10
  -3   9  -3  120.19    5.10
   4  -9   4   16.20    3.60
   4  -9   4   16.70    3.70
  -4  -9  -4   25.50    4.20
   4  -9   4   16.70    5.60
  -4  -9  -4   26.20    4.10
  -4   9  -4   26.10    5.00
   4   9   4   18.60    3.20
  -4   9  -4   24.30    5.90
   5  -9   5  187.68    8.60
  -5  -9  -5  170.08    5.20
   5  -9   5  161.78    4.00
  -5  -9  -5  175.78    6.20
   5  -9   5  142.39    5.50
  -5   9  -5  175.98    5.50
   5   9   5  158.68    4.80
  -5   9  -5  162.68    7.40
  -6  -9  -6  134.59    6.70
  -6  -9  -6  118.99    5.70
   6  -9   6  103.69    3.90
   6  -9   6  155.58    9.20
   6  -9   6  145.59    5.60
   6   9   6  130.59    5.30
  -6   9  -6  143.79    6.10
  -6   9  -6  128.59    4.00
  -7  -9  -7   83.39    4.40
  -7  -9  -7   95.99    7.40
   7  -9   7   93.69    9.30
   7  -9   7   89.59    4.50
   7   9   7   88.19    5.90
  -7   9  -7  101.79    6.90
  -7   9  -7   81.39    5.70
  -8  -9  -8   69.09    4.60
   8  -9   8   71.99    6.30
  -8  -9  -8   67.59    8.20
   8  -9   8   94.99   11.00
   8   9   8   79.49    4.60
  -8   9  -8   64.09    6.30
  -9  -9  -9   48.50    9.20
   9  -9   9   41.80    9.20
   9  -9   9   37.30    7.10
  -9  -9  -9   42.70    7.10
   9   9   9   43.20    7.00
  -9   9  -9   39.90    6.70
   0 -10   0  484.95    4.50
   0  10   0  461.95    5.10
   0  10   0  463.85    8.00
  -1 -10  -1  134.39    3.40
   1 -10   1  129.39    7.10
  -1  10  -1  145.59    6.90
   1  10   1  135.69    3.10
  -1  10  -1  138.39    5.30
  -2 -10  -2  903.21    5.30
   2 -10   2  900.01    8.30
  -2  10  -2  910.71    7.20
  -2  10  -2  915.01    8.00
   2  10   2  910.71    5.20
  -3 -10  -3  297.57    4.80
   3 -10   3  326.77    7.30
  -3  10  -3  302.07    5.70
  -3  10  -3  289.07    4.60
   3  10   3  309.97    4.60
   4 -10   4   54.09    4.70
  -4 -10  -4   46.80    4.80
  -4  10  -4   51.39    5.70
   4  10   4   41.80    3.50
  -4  10  -4   50.79    5.90
  -5 -10  -5  399.86    7.00
   5 -10   5  392.76   10.00
   5 -10   5  378.36    5.00
   5 -10   5  370.66    4.70
  -5 -10  -5  376.96    5.50
  -5  10  -5  361.46    4.90
  -5  10  -5  366.66    7.90
   5  10   5  373.76    5.60
   6 -10   6   40.80    6.10
   6 -10   6   36.40    4.00
  -6 -10  -6   33.30    7.00
  -6 -10  -6   36.20    4.30
   6 -10   6   43.90    6.90
  -6  10  -6   46.90    8.00
  -6  10  -6   31.70    5.80
   6  10   6   29.70    4.20
  -7 -10  -7   -0.40    7.60
  -7 -10  -7   14.90    6.10
   7 -10   7    0.50   10.30
   7 -10   7   -2.10    6.60
  -7  10  -7   -1.60    7.40
  -7  10  -7    3.00    6.10
   7  10   7   -2.60    4.50
  -8 -10  -8   24.30    6.90
   8 -10   8   30.50   12.10
  -8 -10  -8   37.20    7.90
   8 -10   8   37.40    6.70
   8  10   8   48.00    6.10
  -8  10  -8   34.90    7.40
  -8  10  -8   37.00    6.40
  -9 -10  -9  356.46    9.20
  -9 -10  -9  333.47    6.40
   9 -10   9  374.66   13.20
   9  10   9  366.96    8.10
  -9  10  -9  348.27    8.50
   0 -11   0   -1.20    5.70
   0  11   0   -1.10    5.00
   0  11   0  -11.20    7.30
  -1 -11  -1  588.34    5.40
   1 -11   1  539.25    8.10
  -1  11  -1  557.44    6.50
  -1  11  -1  557.84    7.90
   1  11   1  464.05    5.70
   1  11   1  570.94    5.30
  -2 -11  -2  539.15    4.10
   2 -11   2  526.35    7.50
  -2  11  -2  528.25    7.50
  -2  11  -2  526.35    7.30
   2  11   2  533.85    5.20
  -3 -11  -3   17.30    3.60
   3 -11   3   -1.00    6.80
  -3  11  -3    7.40    5.40
   3  11   3    5.00    3.60
  -3  11  -3    0.20    6.20
  -4 -11  -4  123.79    5.30
   4 -11   4  113.19    7.00
  -4  11  -4  104.09    6.40
   4  11   4  106.29    3.90
  -4  11  -4  110.29    5.80
  -5 -11  -5  506.45    7.80
  -5 -11  -5  454.35    5.80
   5 -11   5  496.05   11.40
   5 -11   5  428.56    5.30
   5  11   5  477.65    6.10
  -5  11  -5  462.45    6.70
  -5  11  -5  423.36    6.90
   6 -11   6  932.41    9.60
  -6 -11  -6  973.70    8.80
  -6 -11  -6  897.21    7.10
   6 -11   6  806.32    5.50
   6  11   6  935.21    5.70
  -6  11  -6  854.01    7.40
  -6  11  -6  886.31    8.90
  -7 -11  -7  245.28    6.90
  -7 -11  -7  278.47    8.30
   7 -11   7  261.87   11.70
   7  11   7  269.27    6.50
  -7  11  -7  281.97    9.70
  -7  11  -7  229.78    5.20
  -8 -11  -8  137.79    8.60
   8 -11   8  113.79   12.40
  -8 -11  -8  121.19    7.20
  -8  11  -8   95.49    5.40
   8  11   8  131.09    7.00
  -8  11  -8  139.09    6.00
  -8  11  -8  118.49   11.10
  -9 -11  -9  417.06    6.80
   9 -11   9  432.86   15.30
  -9 -11  -9  440.46    9.90
   9  11   9  444.36    8.10
  -9  11  -9  421.86   11.40
  -9  11  -9  435.86    6.10
   0 -12   0    7.10    6.30
   0  12   0   13.70    3.80
   0  12   0   10.50    7.70
   1 -12   1   25.50    7.40
  -1 -12  -1   20.40    5.10
  -1  12  -1   28.40    5.80
   1  12   1   20.50    6.70
  -1  12  -1   29.30    6.00
   1  12   1   25.30    3.60
   2 -12   2   -2.00    6.30
  -2 -12  -2   -0.10    5.10
   2  12   2   15.90    5.10
  -2  12  -2    9.10    6.70
  -2  12  -2  -12.00    7.60
   3 -12   3  153.08    6.80
  -3 -12  -3  168.78    5.70
  -3  12  -3  162.28    6.20
   3  12   3  173.48    4.20
  -3  12  -3  159.58    7.40
   4 -12   4  403.06    7.80
  -4 -12  -4  382.96    4.50
   4  12   4  436.26    6.00
  -4  12  -4  382.66    7.20
  -4  12  -4  396.26    6.30
  -5 -12  -5  196.58    6.00
   5 -12   5  166.28    6.20
  -5 -12  -5  200.48    8.00
   5 -12   5  208.78   12.20
  -5  12  -5  188.28    6.00
  -5  12  -5  169.08    5.30
   5  12   5  179.28    4.40
  -6 -12  -6  170.68    6.30
  -6 -12  -6  189.98    8.80
   6 -12   6  165.58    5.00
   6 -12   6  190.48   12.00
  -6  12  -6  162.48    6.90
   6  12   6  199.78    5.00
  -6  12  -6  186.98    7.80
   7 -12   7    2.70    9.50
  -7 -12  -7    2.80    8.60
  -7 -12  -7   -2.30    5.10
  -7  12  -7  -14.30    7.80
  -7  12  -7    2.80    7.00
   7  12   7    9.80    5.00
  -8 -12  -8   88.89    9.20
   8 -12   8   99.29   13.40
  -8 -12  -8   76.99    7.10
  -8  12  -8   85.89    4.90
  -8  12  -8   84.49    8.70
  -8  12  -8   68.79    7.60
   8  12   8  101.79    7.40
   9 -12   9   15.90   15.00
  -9 -12  -9   22.40    6.10
  -9 -12  -9   27.50    9.80
  -9  12  -9   34.20   11.70
   9  12   9   22.50    7.60
  -9  12  -9   18.80    5.60
   0 -13   0    0.70    6.70
   0  13   0    1.60    5.80
   0  13   0   -4.50    5.80
  -1 -13  -1    6.80    5.80
   1 -13   1    1.10    8.00
   1  13   1    6.50    4.20
   1  13   1   16.50    7.60
  -1  13  -1    0.20    6.10
  -1  13  -1    4.10    6.40
   2 -13   2  326.17    7.10
  -2 -13  -2  408.16    6.00
   2  13   2  378.26    8.00
   2  13   2  396.16    4.80
  -2  13  -2  363.86    7.70
  -2  13  -2  379.46    7.10
   3 -13   3 1240.58    8.60
  -3 -13  -3 1361.16    6.10
  -3  13  -3 1269.47    8.50
  -3  13  -3 1400.46   10.10
   3  13   3 1419.96    6.10
  -4 -13  -4  346.07    6.20
   4 -13   4  356.86    7.90
  -4  13  -4  317.57    6.20
  -4  13  -4  344.67    6.00
   4  13   4  369.66    6.60
   5 -13   5  258.77   12.20
   5 -13   5  245.38    7.30
  -5 -13  -5  276.77    9.10
  -5 -13  -5  224.28    6.20
  -5  13  -5  241.78    8.10
   5  13   5  273.07    6.60
  -5  13  -5  257.67    6.10
  -6 -13  -6   19.10    6.60
   6 -13   6   12.80    5.90
   6 -13   6   26.10   12.30
  -6 -13  -6   17.40    4.70
  -6  13  -6   16.00    7.00
  -6  13  -6   14.20    5.70
   6  13   6   21.50    6.70
  -7 -13  -7   -3.10    7.00
   7 -13   7   14.40   14.20
  -7 -13  -7    1.70    6.80
   7 -13   7   -0.10    5.60
  -7  13  -7    2.50    6.90
   7  13   7    6.60    6.90
  -7  13  -7   -3.50    7.90
  -8 -13  -8   78.59   10.50
   8 -13   8   80.79   15.40
  -8 -13  -8   56.99    7.30
  -8  13  -8   66.49    5.60
  -8  13  -8   63.09    7.80
  -8  13  -8   53.19    8.20
   8  13   8   76.09    7.30
   0 -14   0  866.31    9.10
   0  14   0  772.22    9.20
   0  14   0  787.02    6.10
   1 -14   1 1017.30   10.20
  -1 -14  -1 1224.28    6.90
   1  14   1 1215.68    7.80
   1  14   1 1040.40    7.80
  -1  14  -1 1091.69    8.40
  -1  14  -1 1126.49   10.20
  -2 -14  -2 1425.46    6.60
   2 -14   2 1132.19    8.90
  -2  14  -2 1236.88    9.20
  -2  14  -2 1391.06   11.30
   2  14   2 1436.36    8.00
   2  14   2 1307.87    9.70
   3 -14   3  796.02    8.10
  -3 -14  -3  894.61    7.10
  -3  14  -3  923.01   10.70
  -3  14  -3  809.92    7.90
   3  14   3  938.11    6.20
  -4 -14  -4  248.98    6.70
   4 -14   4  230.68    7.80
  -4  14  -4  234.78    6.30
  -4  14  -4  233.28    8.80
   4  14   4  257.47    6.90
  -5 -14  -5   39.90    4.90
   5 -14   5   25.40   11.00
   5 -14   5   36.30    7.60
  -5 -14  -5   54.19    7.80
  -5  14  -5   29.40    6.00
   5  14   5   55.19    6.50
  -5  14  -5   35.40    6.30
   6 -14   6   13.10    5.80
   6 -14   6    8.10   12.90
  -6 -14  -6   15.30    7.20
  -6 -14  -6    6.50    7.60
  -6  14  -6    4.60    8.60
  -6  14  -6   22.30    6.10
   6  14   6   -6.20    5.20
  -7 -14  -7   73.99    8.10
   7 -14   7   85.89   13.20
  -7 -14  -7   78.99    7.80
   7 -14   7   56.29    5.50
   7  14   7   80.09    7.40
  -7  14  -7   58.59    8.40
  -7  14  -7   77.39    6.30
  -8 -14  -8  137.19    6.30
  -8 -14  -8  158.08   11.20
   8 -14   8  138.29   15.30
  -8  14  -8  126.49    6.20
  -8  14  -8  119.69    9.10
   8  14   8  150.88    7.80
  -8  14  -8  133.69    7.20
   0 -15   0    8.10    6.10
   0  15   0    0.70    8.50
   0  15   0    1.30    7.00
   1 -15   1  846.72   10.80
  -1 -15  -1 1038.00    8.40
  -1  15  -1  922.21   10.90
   1  15   1 1005.60    7.90
   1  15   1  920.31    9.60
  -1  15  -1  951.20    8.90
   2 -15   2  393.46    8.30
  -2 -15  -2  483.75    5.70
   2  15   2  497.55    7.00
   2  15   2  473.15    8.70
  -2  15  -2  465.15    9.00
  -2  15  -2  492.75    8.40
   3 -15   3   38.40    6.30
  -3 -15  -3   43.10    6.60
  -3  15  -3   26.50    5.20
   3  15   3   37.70    6.90
  -3  15  -3   35.10    7.20
   3  15   3   31.60    8.00
   4 -15   4  171.48    7.70
  -4 -15  -4  212.58    5.30
  -4  15  -4  194.88    9.60
  -4  15  -4  199.88    6.30
   4  15   4  233.48    7.20
   5 -15   5  194.98   12.10
  -5 -15  -5  263.87   11.40
   5 -15   5  207.18    9.10
  -5 -15  -5  201.58    7.50
  -5  15  -5  196.38    9.40
  -5  15  -5  192.38    6.30
   5  15   5  214.08    5.70
   6 -15   6  169.68   13.50
  -6 -15  -6  142.89    7.70
  -6 -15  -6  196.78   12.10
   6 -15   6  135.09    6.90
  -6  15  -6  155.88    6.70
  -6  15  -6  136.29    7.40
   6  15   6  162.18    7.40
  -7 -15  -7   64.09    8.90
   7 -15   7   39.10    6.10
  -7 -15  -7   65.19    8.10
   7 -15   7   55.89   10.10
  -7  15  -7   55.79    6.80
   7  15   7   45.90    8.10
  -7  15  -7   72.99    8.90
   0 -16   0   14.90    8.90
   0  16   0   20.30    7.00
   0  16   0    9.30    8.50
   1 -16   1    7.10    9.90
  -1 -16  -1    9.60    7.70
  -1  16  -1    0.00    9.30
  -1  16  -1    5.50    8.20
   1  16   1   11.40    5.00
   1  16   1    8.00    8.00
   2 -16   2   51.19    7.70
  -2 -16  -2   68.19    5.30
   2  16   2   73.79    5.20
   2  16   2   73.39    6.30
  -2  16  -2   69.89    8.70
  -2  16  -2   75.99    7.40
   3 -16   3  209.08    7.30
  -3 -16  -3  261.17    7.60
   3  16   3  262.57    7.30
  -3  16  -3  259.77   11.50
  -3  16  -3  234.78    7.70
   3  16   3  253.77    8.90
  -4 -16  -4  231.78    5.70
   4 -16   4  217.88    7.60
   4  16   4  243.88    8.90
   4  16   4  274.57    8.00
  -4  16  -4  285.87    8.50
  -4  16  -4  232.88    7.10
   5 -16   5  182.18   12.10
   5 -16   5  176.48    9.40
  -5 -16  -5  192.68    7.90
  -5  16  -5  196.28    6.40
   5  16   5  208.78    7.90
  -5  16  -5  172.48   10.20
  -6 -16  -6    5.40   12.40
   6 -16   6    0.20    7.80
   6 -16   6   -1.00   12.60
  -6 -16  -6  -12.30    7.60
  -6  16  -6    4.20    6.60
   6  16   6   -6.30    8.20
  -6  16  -6   -4.60   10.40
   7 -16   7   10.30   12.70
  -7 -16  -7   11.80   13.50
  -7 -16  -7    4.80    8.30
   7 -16   7    2.40    6.60
  -7  16  -7   10.00    5.90
   7  16   7   -8.30    6.30
  -7  16  -7   -1.90    9.60
   0 -17   0  -16.30    9.40
   0  17   0   -2.40    8.30
   0  17   0    5.30    6.60
   1 -17   1   -0.10    9.70
  -1 -17  -1    2.90    8.70
   1  17   1   11.50    5.80
   1  17   1   -5.20    8.20
  -1  17  -1    7.20    9.50
  -1  17  -1    6.00    8.50
  -2 -17  -2   23.00    5.70
   2 -17   2   21.20    8.10
   2  17   2   33.20    7.80
  -2  17  -2   11.20   10.10
  -2  17  -2   39.00    6.80
   2  17   2   35.90    8.30
   3 -17   3  308.97    6.70
  -3 -17  -3  386.06    8.20
  -3  17  -3  378.16    8.50
  -3  17  -3  406.86   11.30
   3  17   3  378.36    9.30
   3  17   3  408.86    8.50
  -4 -17  -4  638.84    8.90
   4 -17   4  536.05    7.60
   4  17   4  701.53    8.90
   4  17   4  623.14    9.90
  -4  17  -4  698.33   13.60
  -4  17  -4  625.44    8.10
   5 -17   5  182.38    8.90
  -5 -17  -5  150.38    7.80
   5 -17   5  140.19    9.20
   5  17   5  166.48    9.00
  -5  17  -5  162.48   11.30
  -5  17  -5  171.78    7.40
   5  17   5  153.88    8.60
  -6 -17  -6   71.39    6.20
  -6 -17  -6  122.69   14.00
   6 -17   6   95.99    9.40
   6 -17   6   61.69    8.40
  -6  17  -6   86.89   12.10
   6  17   6   71.89    9.10
   6  17   6   75.39    8.80
  -6  17  -6   97.79    6.80
   0 -18   0  222.28   10.70
   0  18   0  262.97    9.70
   0  18   0  268.37    9.20
   1 -18   1   17.60   10.60
  -1 -18  -1   27.60    9.10
  -1  18  -1   39.40    9.50
  -1  18  -1   36.80    9.40
   1  18   1   26.20    8.90
   1  18   1   38.50    8.30
   2 -18   2   74.59    7.70
  -2 -18  -2   80.69    6.60
   2  18   2   94.89    8.70
  -2  18  -2   79.59   10.00
  -2  18  -2   91.79   10.60
   2  18   2   82.59    9.20
  -3 -18  -3  253.57    8.40
   3 -18   3  183.48    7.00
  -3  18  -3  231.98    8.70
   3  18   3  274.07    9.20
  -3  18  -3  259.47   11.80
   3  18   3  264.97    7.00
  -4 -18  -4  296.17    8.60
   4 -18   4  235.78    7.70
  -4  18  -4  265.27   12.60
  -4  18  -4  279.87    7.70
   4  18   4  286.77    9.80
   4  18   4  335.97    9.10
   5 -18   5   63.19    8.60
  -5 -18  -5   54.49    8.00
  -5  18  -5   61.09    9.50
   5  18   5   63.09    9.20
   5  18   5   68.19    9.00
  -5  18  -5   65.89    6.80
   6 -18   6   61.59   12.50
  -6 -18  -6   57.69   13.90
  -6 -18  -6   59.89    6.80
   6 -18   6   43.40    9.50
   6  18   6   61.59    8.80
  -6  18  -6   55.79    6.40
   6  18   6   76.99    8.70
  -6  18  -6   46.10   13.90
   0 -19   0    7.80   10.40
   0  19   0   -4.70    9.70
   0  19   0  -10.00    9.90
   1 -19   1   13.20   10.10
  -1 -19  -1   28.60    7.60
   1  19   1   46.90    9.60
  -1  19  -1   30.80    9.90
  -1  19  -1   26.60   10.30
   1  19   1   14.30    9.30
   2 -19   2   74.39    7.60
  -2 -19  -2   97.29    9.30
   2  19   2  102.69    9.60
   2  19   2   98.59    9.50
  -2  19  -2   82.69   11.00
  -2  19  -2   95.59   10.00
  -3 -19  -3  261.17    9.30
   3 -19   3  212.58    7.30
   3  19   3  306.27   10.00
   3  19   3  300.67    9.60
  -3  19  -3  243.98    8.90
  -3  19  -3  285.47   11.40
  -4 -19  -4  170.08    9.20
   4 -19   4  137.09    7.30
   4  19   4  177.68    9.80
  -4  19  -4  176.78    7.70
  -4  19  -4  158.38   11.90
   4  19   4  190.18    9.20
  -5 -19  -5    6.90    6.60
   5 -19   5   21.00    8.00
  -5  19  -5   14.60   12.90
   5  19   5   -0.50    9.60
  -5  19  -5   11.30    7.00
   5  19   5   20.10    7.00
   0 -20   0  498.55   13.10
   0  20   0  617.44   11.30
   0  20   0  625.64    9.10
  -1 -20  -1  253.57   12.10
   1 -20   1  181.88   10.40
  -1  20  -1  255.47    8.40
   1  20   1  304.47   11.10
   1  20   1  305.87   10.20
  -1  20  -1  293.67    8.60
  -2 -20  -2  345.87   10.60
   2 -20   2  261.07    8.90
  -2  20  -2  330.97   11.10
  -2  20  -2  371.06   11.80
   2  20   2  351.86   11.00
   2  20   2  358.96    8.30
   3 -20   3  329.77    7.50
  -3 -20  -3  487.95   10.20
   3  20   3  473.65    8.40
  -3  20  -3  440.86    9.80
   3  20   3  528.55   11.20
  -3  20  -3  446.96    9.60
  -4 -20  -4   98.49   10.50
   4 -20   4   87.79    8.00
   4  20   4  131.99   11.20
   4  20   4  122.89   10.20
  -4  20  -4  140.49    8.00
  -4  20  -4   92.29   11.90
   0 -21   0   -0.80    9.10
   0  21   0   -4.90   10.40
   0  21   0    4.80   11.30
   1 -21   1   13.10   10.70
  -1 -21  -1    9.50   12.30
   1  21   1   -9.30   10.50
   1  21   1   -8.00   10.00
  -1  21  -1   -2.00    7.70
  -1  21  -1    5.00   10.70
   2 -21   2   40.80    8.60
  -2 -21  -2   44.30   11.90
   2  21   2   52.39   11.30
  -2  21  -2   47.00   11.40
  -2  21  -2   39.30   10.40
   2  21   2   34.50   10.50
   3 -21   3  180.58    7.10
  -3 -21  -3  241.28   10.40
  -3  21  -3  244.18    9.70
   3  21   3  287.77   10.10
  -3  21  -3  271.57   11.80
   3  21   3  302.87   11.70
   0 -22   0   35.20   13.20
   0  22   0   39.00   11.70
   0  22   0   88.99   11.20
 -10   0 -11    0.00    8.10
 -10   0 -11   -9.70    6.20
  10   0  11   17.80    8.80
 -10   0 -11    4.60    4.40
  10   0  11   -0.70    3.70
   9   0  10   -0.50    3.90
  -9   0 -10   -1.80    5.90
  -9   0 -10   -1.20    7.20
   9   0  10   -5.10    5.60
  -9   0 -10   -3.40    5.00
  -8   0  -9    1.40    4.80
   8   0   9   -2.30    3.50
  -8   0  -9   -0.80    4.50
  -8   0  -9   -4.10    3.30
   8   0   9    9.60    6.80
   7   0   8    5.50    2.60
   7   0   8    3.30    4.20
  -7   0  -8    6.30    5.20
  -7   0  -8    0.50    4.50
  -7   0  -8    2.00    3.90
  -6   0  -7   -0.70    4.80
   6   0   7   -4.60    2.30
   6   0   7   -3.40    5.10
  -6   0  -7   -6.00    3.40
  -6   0  -7    0.70    2.60
  -5   0  -6    2.10    2.10
   5   0   6    4.70    2.20
  -5   0  -6   -2.90    3.90
  -5   0  -6   -0.50    3.20
   5   0   6   -5.90    4.20
  -4   0  -5   -3.00    3.10
  -4   0  -5   -2.90    2.60
   4   0   5    0.40    1.60
   4   0   5   -5.30    3.50
  -3   0  -4    3.60    2.20
  -3   0  -4    3.90    2.60
   3   0   4    2.50    2.80
   3   0   4    3.00    1.20
  -2   0  -3    5.80    1.90
  -2   0  -3    2.10    1.60
   2   0   3    3.70    1.00
   2   0   3    3.50    1.10
   2   0   3   -2.50    2.00
  -1   0  -2    2.80    0.50
  -1   0  -2    2.90    0.80
   1   0   2   11.70    0.80
   1   0   2    2.70    0.40
  -1   0  -2    4.20    1.10
   2   0   1    1.10    1.60
   2   0   1    0.10    0.90
  -2   0  -1    2.70    1.60
   3   0   2    1.10    2.40
  -3   0  -2    2.80    2.50
   3   0   2    0.90    1.40
  -4   0  -3    5.40    2.10
   4   0   3    1.60    1.40
   4   0   3   -8.40    2.20
  -4   0  -3    1.90    2.00
   4   0   3    0.70    1.70
   5   0   4   -0.80    2.40
  -5   0  -4    0.40    2.40
   5   0   4   -1.20    3.70
   5   0   4   -2.40    2.10
  -5   0  -4   -3.90    3.60
   6   0   5    7.20    4.60
   6   0   5    0.40    2.20
  -6   0  -5    1.50    3.20
  -6   0  -5   -3.20    2.20
  -7   0  -6    4.00    5.20
  -7   0  -6    2.60    3.50
  -7   0  -6    6.30    3.00
   7   0   6   10.70    5.50
   7   0   6   -5.00    2.90
  -8   0  -7    7.00    4.40
   8   0   7    3.00    3.10
  -8   0  -7    1.90    3.90
   8   0   7   -1.10    4.80
  -8   0  -7   -4.30    6.10
   9   0   8    5.90    4.10
  -9   0  -8    0.40    4.70
  -9   0  -8    4.70    6.50
  -9   0  -8   -4.70    4.20
   9   0   8   -2.70    6.70
  10   0   9    4.90    8.10
 -10   0  -9   -2.00    7.60
 -10   0  -9   -7.30    5.70
  10   0   9    0.50    3.90
 -10   0  -9    2.90    5.10
  11   0  10   -0.40    9.80
 -11   0 -10   11.10    8.70
 -11   0 -10   -7.40    6.50
 -11   0 -10    2.60    5.30
  11   0  10   -1.90    4.50
 -10  -1 -11   32.80    5.70
  10  -1  11   34.00    4.60
  10  -1  11   29.60    8.90
 -10  -1 -11   38.20    8.20
 -10  -1 -11   28.40    6.30
 -10   1 -11   37.30    8.50
  10   1  11   34.10    4.00
  10   1  11   45.20    9.40
 -10   1 -11   46.00    5.80
 -10   1 -11   37.40    6.10
  -9  -1 -10    7.80    5.50
   9  -1  10   -8.80    7.90
   9  -1  10   -3.30    4.10
  -9  -1 -10  -11.70    7.30
  -9  -1 -10    7.90    6.00
   9   1  10    1.40    5.70
   9   1  10    1.00    3.60
  -9   1 -10    4.40    6.80
  -9   1 -10    7.00    5.30
  -9   1 -10    2.60    5.40
  -8  -1  -9    2.70    5.30
   8  -1   9    7.20    3.20
  -8  -1  -9   13.40    6.20
   8  -1   9    3.40    7.00
  -8  -1  -9   12.30    4.80
  -8   1  -9   10.00    4.20
  -8   1  -9   -1.30    4.60
   8   1   9   13.60    6.50
   8   1   9   11.10    3.30
  -8   1  -9   20.10    6.20
  -7  -1  -8  121.69    4.70
  -7  -1  -8  101.39    5.70
  -7  -1  -8  109.69    4.10
   7  -1   8  124.19    3.40
   7  -1   8  119.39    6.20
  -7   1  -8  103.39    4.10
  -7   1  -8  115.49    4.60
   7   1   8  113.89    3.00
   7   1   8  121.39    5.70
  -7   1  -8  109.09    5.30
  -6  -1  -7   30.20    3.60
   6  -1   7   43.00    5.20
  -6  -1  -7   29.60    3.90
   6  -1   7   34.90    2.50
  -6   1  -7   33.40    3.50
   6   1   7   26.50    3.80
  -6   1  -7   36.50    3.70
   6   1   7   34.40    2.10
  -6   1  -7   26.90    3.40
  -5  -1  -6  793.72    4.20
  -5  -1  -6  764.62    4.80
   5  -1   6  791.82    5.30
   5  -1   6  776.42    2.90
  -5   1  -6  720.53    3.70
  -5   1  -6  816.52    3.90
   5   1   6  790.52    5.10
  -5   1  -6  796.52    4.70
   5   1   6  780.42    2.40
   5   1   6  784.52    4.10
  -4  -1  -5 1367.06    4.60
   4  -1   5 1474.75    3.20
  -4  -1  -5 1442.16    3.60
   4  -1   5 1438.86    4.20
  -4   1  -5 1338.87    3.70
   4   1   5 1411.96    4.80
  -4   1  -5 1439.26    4.60
   4   1   5 1398.76    3.90
   4   1   5 1435.56    2.50
  -4   1  -5 1446.56    3.40
   3  -1   4  747.23    2.10
  -3  -1  -4  750.72    2.90
   3  -1   4  744.53    3.50
  -3  -1  -4  707.43    3.40
  -3   1  -4  689.13    2.60
   3   1   4  672.63    1.70
  -3   1  -4  731.83    3.30
   3   1   4  712.93    3.40
  -3   1  -4  746.33    2.30
   3   1   4  732.33    2.80
  -2  -1  -3  447.26    2.40
  -2  -1  -3  462.85    2.10
   2  -1   3  450.95    2.40
   2  -1   3  463.75    1.50
  -2   1  -3  456.95    2.00
   2   1   3  436.96    2.00
  -2   1  -3  479.15    1.50
   2   1   3  458.85    2.00
  -2   1  -3  416.66    1.90
  -2   1  -3  447.46    1.90
  -1  -1  -2    4.40    1.30
  -1  -1  -2    4.30    1.20
   1  -1   2    3.20    1.10
   1  -1   2    6.80    1.00
   1   1   2    3.10    1.20
  -1   1  -2    4.80    0.80
  -1   1  -2    4.30    1.20
  -1   1  -2    4.90    0.90
   1   1   2    5.10    1.30
   2  -1   1  233.98    1.40
  -2  -1  -1  224.78    1.90
  -2  -1  -1  227.68    1.40
   2  -1   1  226.48    2.00
   2   1   1  221.98    1.30
  -2   1  -1  228.88    1.50
   2   1   1  220.08    1.40
  -3  -1  -2   66.29    1.70
   3  -1   2   61.19    2.00
  -3  -1  -2   63.59    2.50
   3  -1   2   63.39    1.30
   3  -1   2   65.39    1.50
   3   1   2   52.59    2.50
  -3   1  -2   66.99    2.60
   3   1   2   61.09    1.60
   4  -1   3  122.59    2.00
   4  -1   3  120.69    3.30
  -4  -1  -3  118.79    2.40
  -4  -1  -3  121.49    3.10
  -4   1  -3  110.59    3.20
   4   1   3  114.69    2.30
   4   1   3  111.29    2.30
   5  -1   4   69.39    2.90
  -5  -1  -4   67.39    2.80
  -5  -1  -4   72.69    2.80
   5  -1   4   69.49    2.30
   5   1   4   66.39    4.00
  -5   1  -4   71.89    3.80
   5   1   4   65.29    1.90
  -5   1  -4   61.39    2.30
  -5   1  -4   69.29    2.50
  -6  -1  -5   61.59    4.40
  -6  -1  -5   59.59    2.40
   6  -1   5   60.59    3.50
   6  -1   5   57.49    2.50
   6   1   5   56.09    3.10
  -6   1  -5   64.69    2.90
  -6   1  -5   51.99    2.80
   6   1   5   61.79    4.60
   6   1   5   62.89    2.30
  -6   1  -5   50.09    3.40
   7  -1   6 1581.84    7.50
  -7  -1  -6 1611.54    5.30
   7  -1   6 1558.34    4.60
  -7  -1  -6 1595.34    6.90
  -7   1  -6 1459.35    4.80
   7   1   6 1549.54    7.20
   7   1   6 1580.74    4.40
  -7   1  -6 1603.64    7.20
  -7   1  -6 1594.94    5.10
   7   1   6 1622.34    4.30
   8  -1   7  457.55    3.90
  -8  -1  -7  388.96    4.50
  -8  -1  -7  405.96    5.30
  -8  -1  -7  443.76    4.00
   8  -1   7  468.85    7.10
  -8   1  -7  449.56    4.80
   8   1   7  428.66    3.60
   8   1   7  407.66    6.90
  -8   1  -7  414.86    4.20
  -8   1  -7  468.25    6.70
   9  -1   8   10.20    3.70
  -9  -1  -8    8.40    5.00
  -9  -1  -8    7.80    4.50
   9  -1   8    2.20    7.30
  -9  -1  -8   16.50    5.10
   9   1   8   13.90    3.40
  -9   1  -8   15.10    4.10
   9   1   8   12.80    5.10
  -9   1  -8    6.20    4.90
  -9   1  -8    3.80    7.10
 -10  -1  -9   19.00    4.90
  10  -1   9   22.90    7.80
 -10  -1  -9   25.70    7.50
  10  -1   9   26.00    4.20
 -10  -1  -9   26.80    5.80
 -10   1  -9   35.50    7.70
  10   1   9   37.20    8.30
  10   1   9   26.60    4.10
 -10   1  -9   25.20    5.10
 -10   1  -9   30.60    5.50
 -11  -1 -10    3.60    8.40
  11  -1  10    2.70    7.30
 -11  -1 -10    6.10    5.30
  11  -1  10   12.40    4.70
 -11  -1 -10    3.60    6.20
 -11   1 -10    1.50    6.70
 -11   1 -10   17.80    6.40
  11   1  10   10.50    4.70
  11   1  10    3.30    7.00
 -11   1 -10    0.60    5.70
  10  -2  11  207.88    5.30
 -10  -2 -11  203.58    6.60
 -10  -2 -11  180.38    4.80
  10  -2  11  209.78   10.50
 -10  -2 -11  214.68    6.70
  10   2  11  206.68    4.00
 -10   2 -11  175.48    5.90
 -10   2 -11  224.18    8.70
 -10   2 -11  190.88    6.30
   9  -2  10   10.00    4.60
   9  -2  10    1.40    8.50
  -9  -2 -10    6.60    7.30
  -9  -2 -10    2.30    5.50
  -9  -2 -10    8.30    5.70
  -9   2 -10   -8.40    5.10
   9   2  10    6.30    3.30
  -9   2 -10    7.60    5.10
   9   2  10   13.40    5.70
  -9   2 -10   -3.50    5.30
  -8  -2  -9   23.80    4.00
  -8  -2  -9   19.20    3.50
   8  -2   9   24.90    4.10
  -8  -2  -9   20.50    6.20
   8  -2   9   33.40    6.70
   8   2   9   20.20    6.60
   8   2   9   27.80    3.10
  -8   2  -9   14.00    4.50
  -8   2  -9   12.40    3.20
  -8   2  -9   22.70    4.80
  -7  -2  -8  217.68    5.90
  -7  -2  -8  221.38    5.00
   7  -2   8  225.58    6.20
   7  -2   8  220.08    3.80
  -7   2  -8  232.28    4.50
   7   2   8  212.38    2.60
  -7   2  -8  210.78    4.20
  -7   2  -8  210.58    5.80
   7   2   8  216.88    6.30
  -6  -2  -7   21.50    3.00
   6  -2   7   28.30    5.30
  -6  -2  -7   20.20    4.90
   6  -2   7   27.80    2.80
   6   2   7   23.20    2.30
  -6   2  -7   16.30    3.40
   6   2   7   16.80    5.30
   6   2   7   22.30    3.90
  -6   2  -7   17.20    3.60
  -6   2  -7   16.50    4.60
  -5  -2  -6  364.76    3.00
  -5  -2  -6  356.36    4.50
   5  -2   6  362.96    3.00
   5  -2   6  369.86    4.80
   5   2   6  363.26    2.90
  -5   2  -6  361.36    3.50
   5   2   6  363.36    4.60
   5   2   6  373.26    2.00
  -5   2  -6  362.16    4.40
  -5   2  -6  327.17    3.30
   4  -2   5 1194.48    3.20
   4  -2   5 1245.08    4.70
  -4  -2  -5 1185.88    4.60
  -4  -2  -5 1235.58    4.10
   4   2   5 1176.08    4.00
  -4   2  -5 1201.78    4.50
  -4   2  -5 1202.58    3.20
   4   2   5 1222.68    3.40
  -4   2  -5 1101.19    3.10
  -3  -2  -4  291.47    2.60
  -3  -2  -4  268.87    2.30
   3  -2   4  276.37    2.50
   3  -2   4  270.77    2.00
  -3   2  -4  247.68    1.80
  -3   2  -4  277.27    1.90
  -3   2  -4  273.67    3.00
   3   2   4  287.97    2.60
   3   2   4  278.47    3.20
  -3   2  -4  281.87    2.30
   2  -2   3  511.25    2.60
   2  -2   3  490.15    1.70
   2  -2   3  488.55    2.00
  -2  -2  -3  486.35    2.60
  -2  -2  -3  504.05    2.30
  -2   2  -3  519.15    1.90
  -2   2  -3  468.45    2.10
   2   2   3  504.75    2.30
  -2   2  -3  508.85    2.50
   1  -2   2 1615.44    2.90
   1  -2   2 1543.15    2.40
  -1  -2  -2 1579.74    2.40
  -1   2  -2 1629.64    2.70
   1   2   2 1525.75    2.20
  -1   2  -2 1512.75    2.40
   0  -2   1 4454.55    8.90
   0  -2  -1 4520.15    2.80
   0  -2  -1 4313.87    3.40
   0   2   1 4433.36    2.60
   0   2  -1 4327.87    8.80
   1  -2   0 3282.57    5.30
   1  -2   0 3799.82    3.10
  -1  -2   0 3471.55    3.10
   1   2   0 3441.76    3.10
  -1   2   0 3954.40    3.60
  -1   2   0 4053.09    3.20
  -2  -2  -1  364.66    1.50
   2  -2   1  384.96    2.50
  -2  -2  -1  365.06    2.10
   2  -2   1  384.76    1.80
   2  -2   1  336.37    1.00
   2   2   1  360.56    1.50
  -2   2  -1  342.77    1.10
   2   2   1  364.46    1.70
  -2   2  -1  375.56    1.70
  -3  -2  -2   76.89    2.60
   3  -2   2   72.29    2.90
  -3  -2  -2   65.79    1.50
   3  -2   2   69.49    1.40
  -3   2  -2   69.59    2.00
   3   2   2   67.59    1.90
  -3   2  -2   59.79    1.30
  -3   2  -2   68.39    1.80
   3   2   2   70.39    1.90
  -4  -2  -3  299.77    2.60
   4  -2   3  313.47    3.60
  -4  -2  -3  309.87    2.10
   4  -2   3  303.07    1.90
   4   2   3  304.27    2.00
  -4   2  -3  310.27    3.50
   4   2   3  311.57    3.40
  -4   2  -3  277.77    2.00
   5  -2   4   93.19    4.20
   5  -2   4   89.19    2.50
  -5  -2  -4   85.59    3.00
  -5  -2  -4   81.89    4.00
  -5   2  -4   71.09    1.70
   5   2   4   86.29    2.80
  -5   2  -4   83.79    3.90
   5   2   4   82.79    4.00
   6  -2   5   26.20    2.80
  -6  -2  -5   38.00    3.50
   6  -2   5   31.00    5.00
  -6  -2  -5   21.60    4.60
   6   2   5   33.00    3.40
  -6   2  -5   26.00    3.40
  -6   2  -5   23.70    2.60
   6   2   5   32.90    2.30
  -6   2  -5   31.70    2.80
   7  -2   6  117.29    3.40
  -7  -2  -6  112.89    5.50
  -7  -2  -6  113.19    3.20
   7  -2   6  120.69    6.00
  -7   2  -6  103.89    3.20
  -7   2  -6  126.29    3.50
   7   2   6  108.49    5.60
  -7   2  -6  118.69    5.30
   7   2   6  130.49    3.80
   7   2   6  112.09    2.90
  -8  -2  -7  401.46    6.80
  -8  -2  -7  410.06    5.30
   8  -2   7  403.16    7.10
   8  -2   7  406.96    4.00
   8   2   7  421.06    6.80
   8   2   7  436.36    4.90
  -8   2  -7  419.36    6.40
   8   2   7  404.96    3.80
  -8   2  -7  369.66    3.30
  -8   2  -7  421.46    4.50
  -9  -2  -8   12.90    5.20
  -9  -2  -8    9.10    5.00
  -9  -2  -8   13.10    4.70
   9  -2   8   12.70    7.30
   9  -2   8    0.50    3.80
  -9   2  -8    4.80    4.30
  -9   2  -8    4.80    6.50
   9   2   8   16.50    3.30
  -9   2  -8   11.50    4.80
   9   2   8   18.60    5.10
 -10  -2  -9    3.10    5.90
  10  -2   9   -2.00    8.10
 -10  -2  -9   -3.80    5.00
 -10  -2  -9   -3.60    5.70
  10  -2   9   10.70    4.50
  10   2   9   -0.70    3.60
  10   2   9    4.20    7.70
 -10   2  -9    2.30    5.00
 -10   2  -9   -2.50    5.40
 -10   2  -9   -7.40    7.70
  11  -2  10  241.18    5.20
  11  -2  10  234.28   10.90
 -11  -2 -10  229.18    6.00
 -11  -2 -10  275.87    8.70
 -11  -2 -10  250.47    6.70
  11   2  10  244.38    4.60
 -11   2 -10  258.47    9.00
 -11   2 -10  235.78    5.90
 -11   2 -10  233.38    6.20
 -10  -3 -11   17.50    6.20
 -10  -3 -11    8.10    6.60
 -10  -3 -11   12.70    8.40
  10  -3  11   14.20    4.90
  10  -3  11    1.90    9.40
 -10   3 -11    0.90    8.50
 -10   3 -11   -2.40    5.90
  10   3  11   15.30    3.80
 -10   3 -11    2.20    5.90
   9  -3  10  242.68    9.30
  -9  -3 -10  226.08    5.80
   9  -3  10  222.08    4.80
  -9  -3 -10  252.37    7.30
  -9  -3 -10  233.38    4.80
   9   3  10  238.78    3.40
  -9   3 -10  249.38    5.90
  -9   3 -10  227.98    5.40
  -9   3 -10  259.17    7.70
   8  -3   9  338.97    4.30
   8  -3   9  335.47    7.40
  -8  -3  -9  319.47    5.40
  -8  -3  -9  356.36    5.90
  -8   3  -9  351.66    6.40
   8   3   9  348.47    3.30
  -8   3  -9  323.67    4.00
  -8   3  -9  309.37    4.90
   7  -3   8   24.70    3.50
  -7  -3  -8   30.60    4.90
   7  -3   8   27.10    6.40
  -7  -3  -8   42.00    4.40
   7   3   8   32.00    2.60
  -7   3  -8   25.00    5.70
  -7   3  -8   28.00    3.20
  -7   3  -8   28.20    3.10
   7   3   8   34.40    4.30
   6  -3   7  229.38    5.80
  -6  -3  -7  234.18    5.20
  -6  -3  -7  232.28    4.60
   6  -3   7  217.68    3.40
   6   3   7  230.78    2.20
  -6   3  -7  218.98    5.30
   6   3   7  239.48    5.60
  -6   3  -7  226.78    3.80
  -6   3  -7  204.38    3.50
   6   3   7  237.38    3.30
  -5  -3  -6  192.08    2.90
   5  -3   6  198.58    2.90
   5  -3   6  200.08    4.80
  -5  -3  -6  194.98    3.30
  -5   3  -6  188.28    4.40
   5   3   6  207.48    3.60
   5   3   6  199.38    4.60
  -5   3  -6  197.38    3.30
  -5   3  -6  175.98    3.20
  -4  -3  -5  258.47    2.50
  -4  -3  -5  245.48    2.90
   4  -3   5  243.78    3.10
   4  -3   5  241.58    2.80
   4   3   5  245.88    3.20
  -4   3  -5  218.68    2.80
  -4   3  -5  241.68    3.80
  -4   3  -5  254.17    2.60
  -4   3  -5  241.98    2.90
  -3  -3  -4  421.26    2.40
  -3  -3  -4  408.76    3.40
   3  -3   4  387.56    2.50
   3  -3   4  418.66    3.70
   3  -3   4  416.86    2.60
   3   3   4  413.76    2.30
  -3   3  -4  386.56    2.60
  -3   3  -4  427.66    3.30
  -3   3  -4  433.56    2.50
  -2  -3  -3  118.59    1.60
   2  -3   3  128.89    2.00
   2  -3   3  138.79    2.70
  -2  -3  -3  114.69    2.50
   2  -3   3  128.99    2.10
  -2   3  -3  128.79    1.50
  -2   3  -3  112.59    1.50
   2   3   3  120.69    2.20
   1  -3   2  184.78    2.40
  -1  -3  -2  178.78    1.70
   1  -3   2  167.08    1.90
  -1   3  -2  175.68    2.00
   1   3   2  177.18    1.70
  -1   3  -2  178.48    1.80
   0  -3   1   88.99    5.60
   0  -3  -1   72.89    0.90
   0   3   1   91.79    1.90
   0   3  -1   77.89    4.00
   0   3   1   72.49    1.20
   1  -3   0   21.20    1.70
   1  -3   0   30.40    2.30
  -1  -3   0   22.50    1.30
  -1   3   0   21.00    1.50
   1   3   0   23.80    1.30
  -1   3   0   27.50    1.70
   2  -3   1  399.56    1.40
   2  -3   1  419.66    2.20
  -2  -3  -1  419.26    2.50
  -2  -3  -1  395.46    1.80
  -2   3  -1  410.86    1.90
   2   3   1  405.86    1.70
  -2   3  -1  434.36    2.20
  -3  -3  -2 1963.10    3.90
  -3  -3  -2 1967.90    3.70
   3  -3   2 2167.18    4.90
   3  -3   2 2009.00    3.60
   3  -3   2 1878.11    2.70
   3   3   2 1939.21    3.30
  -3   3  -2 1915.21    2.80
  -3   3  -2 2085.89    3.60
   4  -3   3  344.97    2.20
   4  -3   3  371.36    4.00
  -4  -3  -3  348.17    3.00
  -4  -3  -3  344.67    3.60
   4   3   3  355.26    3.50
  -4   3  -3  361.86    2.90
  -4   3  -3  335.27    2.20
  -4   3  -3  366.66    2.80
   4   3   3  356.86    2.30
   5  -3   4   18.20    4.40
  -5  -3  -4   29.80    3.10
   5  -3   4   16.70    2.60
  -5  -3  -4   13.90    4.00
   5   3   4   20.60    2.80
  -5   3  -4   21.10    2.30
   5   3   4   26.70    2.10
  -5   3  -4   17.50    4.00
  -6  -3  -5  456.75    5.20
  -6  -3  -5  469.15    4.10
   6  -3   5  450.55    4.40
   6  -3   5  430.06    3.50
   6   3   5  455.65    3.10
  -6   3  -5  399.26    3.00
   6   3   5  449.56    4.00
  -6   3  -5  438.66    3.90
   7  -3   6  367.66    3.90
  -7  -3  -6  371.56    5.90
  -7  -3  -6  385.66    3.80
   7  -3   6  371.16    6.30
  -7   3  -6  325.37    3.60
   7   3   6  376.26    5.80
   7   3   6  396.36    4.40
  -7   3  -6  367.66    3.80
  -7   3  -6  362.36    5.80
   8  -3   7  350.36    4.10
  -8  -3  -7  350.76    6.70
   8  -3   7  334.57    5.60
  -8  -3  -7  363.96    5.40
  -8   3  -7  344.27    5.10
   8   3   7  345.87    6.60
  -8   3  -7  313.47    4.00
   8   3   7  389.16    4.80
  -8   3  -7  347.77    4.30
   8   3   7  366.36    3.40
  -9  -3  -8  106.49    5.30
   9  -3   8   82.59    5.70
  -9  -3  -8   79.09    4.20
   9  -3   8   94.59    4.40
  -9   3  -8   87.69    5.20
   9   3   8   97.09    3.90
   9   3   8   92.89    7.20
  -9   3  -8   82.39    4.40
  -9   3  -8   86.79    6.70
 -10  -3  -9   -6.10    8.10
  10  -3   9    5.50    5.20
 -10  -3  -9    2.00    5.90
  10  -3   9    0.70    9.00
 -10  -3  -9   -1.00    5.20
 -10   3  -9    1.70    5.20
 -10   3  -9    4.70    4.90
 -10   3  -9  -13.10    7.60
  10   3   9   -5.00    3.90
 -11  -3 -10    4.40    5.60
 -11  -3 -10    3.80    8.40
  11  -3  10   11.00    5.20
 -11  -3 -10   -2.80    7.00
  11  -3  10    0.00    9.90
 -11   3 -10   15.00    6.20
  11   3  10   10.90    4.30
 -11   3 -10   23.60    9.10
 -11   3 -10    2.90    5.60
 -10  -4 -11   23.60    6.50
 -10  -4 -11   26.70    6.00
  10  -4  11   29.40    9.90
 -10  -4 -11   29.90    7.10
  10  -4  11   14.90    5.40
  10   4  11   20.30    3.20
 -10   4 -11   26.20    5.90
 -10   4 -11   19.10    5.80
   9  -4  10  183.18    5.00
  -9  -4 -10  191.38    7.40
  -9  -4 -10  178.88    4.50
  -9  -4 -10  190.38    6.70
   9  -4  10  180.08    7.10
  -9   4 -10  192.68    5.90
  -9   4 -10  184.28    5.50
   9   4  10  186.18    3.10
  -9   4 -10  191.68    7.40
  -8  -4  -9  144.59    6.60
  -8  -4  -9  137.09    5.60
   8  -4   9  145.09    5.00
   8  -4   9  147.69    7.50
  -8   4  -9  143.09    5.10
  -8   4  -9  143.49    6.70
   8   4   9  151.68    5.20
   8   4   9  143.79    2.90
  -8   4  -9  128.49    4.60
   7  -4   8   73.39    3.70
   7  -4   8   65.19    4.90
  -7  -4  -8   67.89    4.40
  -7  -4  -8   73.79    4.80
  -7   4  -8   69.19    4.20
  -7   4  -8   69.69    5.80
  -7   4  -8   70.79    4.00
   7   4   8   70.89    2.30
   7   4   8   72.39    4.60
  -6  -4  -7  334.77    4.40
  -6  -4  -7  380.86    5.00
   6  -4   7  376.16    3.90
   6  -4   7  404.66    6.40
  -6   4  -7  381.76    3.90
   6   4   7  387.26    4.80
  -6   4  -7  380.16    5.60
  -6   4  -7  332.27    3.00
   5  -4   6   90.19    3.00
  -5  -4  -6   89.99    3.90
  -5  -4  -6   93.69    4.50
   5  -4   6   89.09    3.70
  -5   4  -6   78.69    2.30
  -5   4  -6   87.99    3.10
  -5   4  -6   77.59    3.20
   5   4   6   92.79    2.70
  -5   4  -6   92.79    3.00
  -4  -4  -5  256.97    3.10
   4  -4   5  266.07    4.50
   4  -4   5  249.58    2.40
  -4  -4  -5  277.87    3.50
   4   4   5  272.67    3.30
  -4   4  -5  281.87    3.00
  -4   4  -5  250.87    3.00
  -4   4  -5  266.87    3.10
  -3  -4  -4  118.69    2.90
  -3  -4  -4  118.99    3.30
   3  -4   4  123.99    1.90
   3  -4   4  126.39    2.90
   3  -4   4  135.69    3.60
  -3   4  -4  121.79    2.60
  -3   4  -4  134.79    2.70
   3   4   4  120.69    2.80
   2  -4   3   11.60    1.90
   2  -4   3   13.90    2.20
  -2  -4  -3   10.70    2.40
   2  -4   3   18.90    3.10
  -2   4  -3    7.20    2.50
   2   4   3   11.30    2.30
  -2   4  -3   13.70    2.40
   1  -4   2   22.50    3.80
  -1  -4  -2   22.80    1.40
  -1   4  -2   16.20    5.30
   1   4   2   21.90    1.40
  -1   4  -2   21.60    2.10
   0  -4   1   60.59    4.90
   0  -4  -1   57.49    1.60
   0   4  -1   61.79    4.90
   0   4   1   59.49    2.70
   0   4   1   63.59    1.60
   1  -4   0 1638.54    3.90
  -1  -4   0 1484.45    3.40
   1  -4   0 1560.14    3.10
   1   4   0 1482.05    3.40
  -1   4   0 1541.45    3.10
  -1   4   0 1463.85    2.90
   2  -4   1   98.49    2.10
  -2  -4  -1   92.19    2.30
   2  -4   1   91.79    1.80
  -2   4  -1  123.39    5.30
   2   4   1   93.19    2.20
  -2   4  -1   97.09    2.30
   3  -4   2  676.13    2.50
   3  -4   2  725.23    3.50
  -3  -4  -2  649.34    3.60
  -3  -4  -2  629.74    3.10
   3  -4   2  634.94    2.00
  -3   4  -2  689.73    3.10
  -3   4  -2  635.14    2.40
   3   4   2  629.74    2.50
  -4  -4  -3   30.20    2.00
  -4  -4  -3   28.60    3.50
   4  -4   3   34.50    4.00
   4  -4   3   29.30    2.60
  -4   4  -3   32.50    2.70
   4   4   3   32.20    2.00
  -4   4  -3   29.20    2.40
   5  -4   4  561.34    3.60
  -5  -4  -4  559.44    3.20
  -5  -4  -4  548.85    3.80
   5  -4   4  588.04    5.30
  -5   4  -4  515.25    2.90
  -5   4  -4  573.74    3.40
   5   4   4  567.14    3.80
   6  -4   5   88.59    4.10
  -6  -4  -5   95.29    4.00
   6  -4   5   84.79    2.50
  -6  -4  -5   98.19    4.80
  -6   4  -5   96.89    3.70
  -6   4  -5   78.09    2.70
   6   4   5   99.59    3.80
  -7  -4  -6  168.08    4.60
   7  -4   6  184.68    6.30
  -7  -4  -6  153.78    4.30
   7  -4   6  161.78    3.80
  -7   4  -6  151.38    3.40
   7   4   6  165.98    3.40
  -7   4  -6  173.58    5.90
   8  -4   7   18.20    5.10
  -8  -4  -7   19.70    6.40
  -8  -4  -7   17.80    4.90
   8  -4   7   25.60    4.10
  -8   4  -7   11.70    6.20
   8   4   7   21.70    4.50
   8   4   7   21.60    2.90
  -8   4  -7   17.30    3.60
  -9  -4  -8   25.80    5.70
   9  -4   8   23.30    4.50
  -9  -4  -8   18.10    7.00
   9  -4   8   32.10    7.60
   9   4   8   34.80    3.70
  -9   4  -8   25.60    7.20
  -9   4  -8   32.50    4.50
  -9   4  -8   26.10    4.30
   9   4   8   29.80    5.40
 -10  -4  -9    8.50    6.10
 -10  -4  -9   12.60    6.00
  10  -4   9    2.30    6.80
  10  -4   9   -6.50    5.20
  10   4   9    1.10    3.40
 -10   4  -9    7.40    4.90
 -10   4  -9  -10.70    5.20
  11  -4  10   13.40   10.40
 -11  -4 -10   10.80    6.30
 -11  -4 -10    8.00    7.30
  11   4  10   14.30    4.10
 -11   4 -10   17.80    5.50
  10  -5  11  205.38   11.40
 -10  -5 -11  223.18    7.10
 -10  -5 -11  221.68    7.90
 -10  -5 -11  229.88    8.50
  10  -5  11  236.48    6.10
 -10   5 -11  235.68    6.70
  10   5  11  222.38    3.30
 -10   5 -11  197.68    6.40
  -9  -5 -10  304.67    7.70
   9  -5  10  313.27   10.20
  -9  -5 -10  313.57    7.20
   9  -5  10  309.67    5.80
   9   5  10  309.27    3.20
  -9   5 -10  307.57    6.00
  -9   5 -10  288.97    5.50
  -8  -5  -9  162.88    7.20
   8  -5   9  177.58    4.90
   8  -5   9  160.98    8.40
  -8  -5  -9  170.28    6.10
  -8   5  -9  180.58    5.10
   8   5   9  169.58    3.00
   8   5   9  184.18    5.80
  -8   5  -9  155.18    4.70
  -7  -5  -8  192.58    4.90
   7  -5   8  218.68    7.00
   7  -5   8  197.48    4.30
  -7  -5  -8  184.28    4.00
   7   5   8  178.88    2.40
   7   5   8  194.38    5.10
  -7   5  -8  185.68    4.40
  -7   5  -8  214.58    4.30
   6  -5   7 1455.55    8.00
   6  -5   7 1394.76    5.50
  -6  -5  -7 1345.37    5.20
  -6  -5  -7 1373.36    6.80
  -6   5  -7 1284.37    5.10
  -6   5  -7 1409.96    5.20
   6   5   7 1393.26    5.90
  -5  -5  -6 2127.59    6.10
  -5  -5  -6 2043.60    5.90
   5  -5   6 2081.89    5.60
   5  -5   6 2169.58    7.80
  -5   5  -6 1929.91    5.30
  -5   5  -6 2182.88    5.40
  -5   5  -6 2118.59    5.20
   5   5   6 2069.59    5.20
  -4  -5  -5 1179.88    4.70
  -4  -5  -5 1109.09    4.40
   4  -5   5 1154.88    4.40
   4  -5   5 1235.48    6.00
   4  -5   5 1096.99    3.90
  -4   5  -5 1087.09    4.20
   4   5   5 1187.58    4.50
  -4   5  -5 1201.68    3.70
  -3  -5  -4  934.61    3.80
  -3  -5  -4  944.81    3.80
   3  -5   4  932.21    3.60
   3  -5   4 1015.70    4.30
   3  -5   4  931.91    4.20
  -3   5  -4  902.21    3.80
  -3   5  -4  957.20    4.00
   3   5   4  895.91    3.10
   2  -5   3   34.20    3.20
   2  -5   3   38.70    3.10
  -2  -5  -3   40.30    1.80
   2   5   3   45.50    2.50
  -2   5  -3   37.50    2.80
  -2   5  -3   37.50    3.20
  -1  -5  -2  143.29    1.80
   1  -5   2  170.48    6.80
  -1   5  -2  144.79    3.90
   1   5   2  138.49    1.70
  -1   5  -2  140.89    4.30
   0  -5  -1   29.20    1.90
   0  -5   1   51.29    5.10
   0   5  -1   45.80    3.40
   0   5   1   28.60    1.50
   0   5   1   23.10    3.30
   1  -5   0  269.77    2.50
   1  -5   0  321.27    3.20
  -1  -5   0  249.38    3.10
   1   5   0  252.07    2.40
  -1   5   0  258.17    2.40
  -1   5   0  264.57    3.10
   2  -5   1 1318.87    3.90
   2  -5   1 1332.27    5.60
  -2  -5  -1 1275.07    3.80
   2   5   1 1264.67    3.70
  -2   5  -1 1334.67    3.40
  -2   5  -1 1311.77    6.50
   3  -5   2  259.47    2.40
   3  -5   2  287.17    4.70
   3  -5   2  246.78    3.10
  -3  -5  -2  240.58    2.70
  -3  -5  -2  249.88    3.00
  -3   5  -2  266.07    3.40
   3   5   2  234.08    2.30
  -3   5  -2  249.88    2.40
   4  -5   3  119.59    2.30
  -4  -5  -3  122.09    3.90
   4  -5   3  139.99    4.70
  -4  -5  -3  123.59    2.40
   4  -5   3  116.89    2.40
  -4   5  -3  115.29    2.50
   4   5   3  120.69    2.30
  -4   5  -3  131.19    2.30
  -5  -5  -4  982.20    4.60
   5  -5   4 1026.80    6.30
  -5  -5  -4  949.31    4.40
   5  -5   4  956.80    3.60
  -5   5  -4  909.81    3.50
  -5   5  -4 1025.30    4.40
   5   5   4  992.20    4.40
  -6  -5  -5 1691.23    5.90
  -6  -5  -5 1777.92    5.90
   6  -5   5 1755.32    5.30
   6  -5   5 1830.52    6.90
  -6   5  -5 1632.84    4.50
   6   5   5 1770.02    5.70
  -7  -5  -6 1651.03    6.50
   7  -5   6 1770.22    7.40
   7  -5   6 1681.83    5.80
  -7  -5  -6 1704.63    6.60
  -7   5  -6 1552.54    5.10
   7   5   6 1691.93    5.40
   8  -5   7  514.35    4.90
  -8  -5  -7  518.75    6.10
  -8  -5  -7  512.15    7.20
   8  -5   7  522.15    6.40
  -8   5  -7  488.35    4.50
   8   5   7  517.05    5.40
  -9  -5  -8  141.89    6.20
   9  -5   8  146.49    5.10
   9  -5   8  143.69    8.60
  -9  -5  -8  137.09    7.80
   9   5   8  142.39    3.30
   9   5   8  132.19    4.30
  -9   5  -8  128.79    4.60
  10  -5   9   48.50    5.60
 -10  -5  -9   56.69    6.40
 -10  -5  -9   50.69    8.50
  10  -5   9   48.00    9.50
  10   5   9   57.29    6.30
 -10   5  -9   47.60    5.60
  10   5   9   57.69    4.00
 -10  -6 -11  176.38    9.30
  10  -6  11  158.38    6.40
 -10  -6 -11  147.99    7.90
  10  -6  11  138.89   12.30
 -10  -6 -11  148.49    7.10
  10   6  11  153.68    3.30
 -10   6 -11  159.48    6.50
 -10   6 -11  152.58    6.00
  -9  -6 -10    0.40    7.00
   9  -6  10   -5.00    5.80
  -9  -6 -10   18.50    8.00
   9  -6  10    6.10    9.60
   9   6  10    0.90    2.90
  -9   6 -10    2.90    5.50
   9   6  10    4.80    6.00
  -9   6 -10   11.10    5.10
  -8  -6  -9   15.30    5.20
   8  -6   9   25.50    4.80
   8  -6   9    7.30    8.70
  -8  -6  -9   22.60    4.40
  -8   6  -9   23.00    4.90
   8   6   9   31.90    4.40
   8   6   9   17.30    2.80
  -8   6  -9   17.40    4.90
   7  -6   8  214.38    5.00
  -7  -6  -8  204.28    5.70
  -7  -6  -8  197.98    5.10
   7  -6   8  203.18    7.30
   7   6   8  203.48    5.40
  -7   6  -8  200.58    4.30
  -7   6  -8  191.78    4.40
  -6  -6  -7  161.98    5.90
   6  -6   7  180.68    7.00
  -6  -6  -7  160.08    3.80
   6  -6   7  167.88    4.40
  -6   6  -7  168.88    4.00
   6   6   7  165.58    4.70
  -6   6  -7  151.78    4.00
  -6   6  -7  163.98    4.00
  -5  -6  -6  637.94    5.70
   5  -6   6  668.33    6.40
  -5  -6  -6  661.63    4.80
   5  -6   6  611.54    3.70
   5   6   6  649.14    4.80
  -5   6  -6  589.84    4.20
  -5   6  -6  631.74    3.60
  -4  -6  -5 1645.24    5.30
   4  -6   5 1684.53    5.60
  -4  -6  -5 1610.34    6.10
   4  -6   5 1510.05    4.70
   4  -6   5 1759.82    6.10
   4   6   5 1613.24    4.50
  -4   6  -5 1740.23    5.40
  -4   6  -5 1481.95    4.40
  -3  -6  -4  784.52    4.00
  -3  -6  -4  777.02    3.90
   3  -6   4  877.11    4.70
   3  -6   4  813.62    4.00
   3  -6   4  777.52    4.50
  -3   6  -4  784.52    4.90
  -3   6  -4  816.82    4.40
   3   6   4  756.42    3.20
   2  -6   3 1966.50    6.00
  -2  -6  -3 1941.81    4.40
  -2   6  -3 2176.08    8.70
   2   6   3 1924.81    4.40
  -2   6  -3 1980.90    5.60
  -1  -6  -2 2188.68    4.20
   1  -6   2 1958.40    7.80
  -1   6  -2 2206.18    8.40
   1   6   2 2149.58    4.20
  -1   6  -2 2077.09    5.80
   0  -6   1 1981.10    7.10
   0  -6  -1 1881.61    3.50
   0   6  -1 1940.61    6.50
   0   6   1 1872.51    3.70
   0   6   1 1794.12    5.10
   1  -6   0 2548.65    5.70
   1  -6   0 2804.02    5.80
  -1  -6   0 2532.15    5.20
   1   6   0 2469.85    5.10
  -1   6   0 2555.04    5.20
  -1   6   0 2437.16    4.60
  -2  -6  -1 2132.69    4.70
   2  -6   1 2169.18    4.60
   2  -6   1 2086.99    9.00
  -2   6  -1 2294.87    7.50
  -2   6  -1 2220.38    5.10
   2   6   1 2132.59    4.70
   3  -6   2    7.00    3.10
   3  -6   2    9.20    3.00
  -3  -6  -2    5.20    2.20
  -3   6  -2   11.40    3.20
  -3   6  -2   15.90    5.80
   3   6   2    7.90    2.10
   4  -6   3  772.22    6.20
   4  -6   3  681.13    4.20
   4  -6   3  679.23    2.90
  -4  -6  -3  698.03    4.90
  -4  -6  -3  675.33    4.20
  -4   6  -3  671.63    4.10
  -4   6  -3  707.13    4.20
   4   6   3  672.63    4.10
  -5  -6  -4 1539.65    5.30
   5  -6   4 1680.43    7.60
   5  -6   4 1518.25    4.60
  -5  -6  -4 1484.85    6.10
  -5   6  -4 1421.86    4.40
  -5   6  -4 1587.84    5.30
   5   6   4 1530.55    5.20
   6  -6   5  157.58    4.00
   6  -6   5  168.48    6.60
  -6  -6  -5  161.08    4.60
  -6  -6  -5  161.18    5.50
   6   6   5  174.78    3.30
  -6   6  -5  139.49    3.30
  -6   6  -5  160.38    4.20
  -7  -6  -6  169.58    4.60
   7  -6   6  196.88    7.30
  -7  -6  -6  183.88    4.90
   7  -6   6  185.98    4.70
  -7   6  -6  166.68    3.70
   7   6   6  183.68    4.90
   8  -6   7   66.19    5.90
   8  -6   7   69.39    4.50
  -8  -6  -7   64.69    6.50
  -8  -6  -7   68.89    5.50
  -8   6  -7   71.69    4.10
   8   6   7   62.89    4.80
  -9  -6  -8  168.98    7.60
   9  -6   8  160.58    6.80
   9  -6   8  173.78    5.20
  -9  -6  -8  162.68    6.30
   9   6   8  152.78    3.40
   9   6   8  167.48    5.80
  -9   6  -8  146.19    5.30
  10  -6   9  136.39    6.10
 -10  -6  -9  148.09    8.70
 -10  -6  -9  152.68    6.70
  10  -6   9  151.18   11.20
  10   6   9  167.68    6.80
 -10   6  -9  135.49    6.00
  10   6   9  146.89    3.90
  -9  -7 -10   57.59    6.50
  -9  -7 -10   37.50    7.90
   9  -7  10   49.30    6.40
   9  -7  10   34.00    8.20
  -9   7 -10   50.29    6.30
  -9   7 -10   42.00    5.60
   9   7  10   53.29    3.20
   9   7  10   51.89    6.30
  -8  -7  -9  105.09    6.50
   8  -7   9  108.99    5.80
   8  -7   9  134.29    9.10
  -8  -7  -9  130.29    7.60
  -8   7  -9  106.69    5.00
   8   7   9  110.49    4.50
  -8   7  -9  103.89    5.00
   7  -7   8   15.40    5.90
  -7  -7  -8   17.50    6.40
  -7  -7  -8   27.10    5.60
   7  -7   8    9.80    4.90
   7   7   8   20.70    5.30
  -7   7  -8   12.90    4.30
  -7   7  -8   13.30    4.80
   6  -7   7    9.50    4.90
   6  -7   7   11.80    7.00
  -6  -7  -7   14.50    4.20
  -6  -7  -7   14.50    4.70
  -6   7  -7    3.80    4.20
  -6   7  -7   21.90    4.20
  -6   7  -7   11.40    3.80
   6   7   7    7.10    3.40
  -5  -7  -6   48.60    3.40
  -5  -7  -6   53.19    5.50
   5  -7   6   47.40    4.30
   5  -7   6   66.09    6.60
   5  -7   6   45.90    3.50
  -5   7  -6   54.69    3.00
   5   7   6   49.99    3.20
  -5   7  -6   50.29    3.90
   4  -7   5   82.69    4.40
   4  -7   5   84.09    3.30
   4  -7   5   83.09    5.90
  -4  -7  -5   92.29    3.60
  -4  -7  -5   80.59    3.00
  -4   7  -5   82.79    3.10
   4   7   5   67.49    3.80
  -4   7  -5   73.99    4.20
   3  -7   4   39.30    4.20
  -3  -7  -4   40.20    3.60
   3  -7   4   43.50    3.80
   3  -7   4   42.40    3.10
  -3   7  -4   53.69    5.40
   3   7   4   38.20    3.50
  -3   7  -4   49.80    4.20
   2  -7   3   75.29    5.50
  -2  -7  -3   68.99    3.10
  -2   7  -3   65.99    6.70
  -2   7  -3   67.79    4.40
   2   7   3   68.49    3.10
   1  -7   2   19.60    7.60
  -1  -7  -2    0.70    2.00
  -1   7  -2    2.10    3.60
  -1   7  -2    1.70    5.20
   1   7   2   -0.90    2.00
   0  -7  -1  303.07    3.10
   0  -7   1  330.27    5.90
   0   7   1  299.67    3.00
   0   7  -1  297.37    5.30
   0   7   1  289.47    5.00
   1  -7   0  430.36    4.30
  -1  -7   0  391.06    3.10
   1   7   0  389.36    4.00
  -1   7   0  382.66    3.40
  -1   7   0  373.66    3.40
   2  -7   1  105.99    2.80
   2  -7   1   95.29    6.50
  -2  -7  -1  108.89    3.40
   2   7   1  110.79    2.40
  -2   7  -1  104.79    4.70
  -2   7  -1  112.29    3.80
   3  -7   2  915.61    4.60
  -3  -7  -2  881.31    4.40
   3  -7   2  911.81    4.50
  -3   7  -2  875.51    6.00
   3   7   2  895.81    4.30
  -3   7  -2  871.81    4.70
  -4  -7  -3   31.70    4.50
   4  -7   3   36.20    6.00
   4  -7   3   23.10    3.80
  -4  -7  -3   23.80    3.80
   4  -7   3   32.80    2.60
  -4   7  -3   31.70    5.20
   4   7   3   19.40    3.60
  -4   7  -3   29.10    3.80
   5  -7   4  215.88    4.90
  -5  -7  -4  202.08    3.70
   5  -7   4  213.08    4.30
  -5  -7  -4  192.18    3.20
   5  -7   4  195.38    2.70
  -5   7  -4  206.98    4.30
  -5   7  -4  188.98    4.00
   5   7   4  200.38    4.30
  -6  -7  -5    2.30    5.70
  -6  -7  -5   -4.50    4.60
   6  -7   5    1.50    4.50
   6  -7   5   -8.40    7.10
   6   7   5    1.10    3.30
  -6   7  -5   -1.40    4.40
  -6   7  -5    3.40    3.70
  -7  -7  -6    1.20    6.50
   7  -7   6   10.00    4.80
   7  -7   6    0.00    7.50
  -7  -7  -6    1.30    4.90
  -7   7  -6    9.60    3.90
   7   7   6    6.00    4.90
  -8  -7  -7   11.20    4.00
   8  -7   7   20.90    4.70
   8  -7   7   16.40    8.40
  -8  -7  -7    4.50    7.20
   8   7   7    8.50    5.20
  -8   7  -7   10.30    4.30
   9  -7   8   10.10    5.70
   9  -7   8   16.70    9.70
  -9  -7  -8   -7.90    6.00
  -9  -7  -8   -3.20    5.80
   9   7   8   -3.10    6.10
  -9   7  -8    0.90    4.80
 -10  -7  -9   -0.60    5.30
  10  -7   9    3.30    6.00
 -10  -7  -9   -8.60    8.30
  10  -7   9    4.70   11.40
  10   7   9   -4.50    3.40
 -10   7  -9   -1.30    5.10
  10   7   9    4.20    6.70
   9  -8  10  349.07   11.70
  -9  -8 -10  349.57    8.60
  -9  -8 -10  334.17    6.10
  -9   8 -10  315.27    6.40
   9   8  10  344.17    3.40
   9   8  10  358.56    7.60
   8  -8   9    8.40    9.80
   8  -8   9   10.60    6.20
  -8  -8  -9   23.80    7.90
  -8  -8  -9    9.80    6.30
  -8   8  -9   15.70    5.40
  -8   8  -9   14.10    5.20
   8   8   9   23.80    5.70
  -7  -8  -8   18.60    6.70
   7  -8   8   55.59    5.60
   7  -8   8   60.19    9.10
  -7  -8  -8   41.40    4.30
  -7   8  -8   42.00    4.50
  -7   8  -8   41.90    4.50
  -7   8  -8   44.40    5.50
   7   8   8   42.60    5.40
  -6  -8  -7  113.59    6.80
   6  -8   7  105.39    5.50
   6  -8   7  122.39    8.40
  -6  -8  -7  102.09    5.70
  -6   8  -7   99.69    5.00
   6   8   7  110.89    3.90
  -6   8  -7  100.89    4.90
   5  -8   6  299.97    5.30
   5  -8   6  339.87    7.80
   5  -8   6  289.17    4.10
  -5  -8  -6  289.67    4.70
  -5  -8  -6  292.27    3.90
   5   8   6  302.77    3.80
  -5   8  -6  312.67    5.10
  -5   8  -6  295.27    5.60
   4  -8   5   74.89    3.80
   4  -8   5   70.19    6.60
  -4  -8  -5   70.49    4.10
  -4  -8  -5   66.79    5.00
   4  -8   5   61.69    3.50
  -4   8  -5   68.89    5.50
   4   8   5   67.39    4.10
  -4   8  -5   66.39    3.40
  -3  -8  -4  630.34    3.60
   3  -8   4  663.53    5.30
  -3   8  -4  710.43    8.60
  -3   8  -4  647.34    5.30
   3   8   4  646.24    4.50
   2  -8   3 2834.02   10.40
  -2  -8  -3 2809.22    5.80
  -2   8  -3 2726.73    7.80
   2   8   3 2762.62    5.20
  -2   8  -3 2805.42    7.10
  -1  -8  -2 2034.60    5.00
   1  -8   2 1901.11    9.80
  -1   8  -2 2116.29   10.10
   1   8   2 1937.91    4.30
  -1   8  -2 1994.40    8.30
   0  -8  -1  954.90    3.50
   0  -8   1 1056.59    7.30
   0   8  -1  847.72    5.90
   0   8  -1  962.20    6.30
   0   8   1  960.20    4.10
   0   8   1  901.21    6.20
  -1  -8   0 2050.69    6.00
   1  -8   0 2096.99    6.60
   1   8   0 1983.30    5.80
  -1   8   0 1913.31    6.50
  -1   8   0 1829.52    4.50
  -2  -8  -1 4102.89    6.50
   2  -8   1 4167.68    7.50
   2  -8   1 4126.39   11.50
  -2   8  -1 4150.08    8.10
  -2   8  -1 4092.59    8.60
   2   8   1 4132.29    7.00
  -3  -8  -2  688.93    4.60
   3  -8   2  717.43    5.90
   3  -8   2  736.13    5.10
  -3   8  -2  767.22    5.10
  -3   8  -2  710.63    6.10
   3   8   2  697.83    4.50
   4  -8   3  156.78    4.50
  -4  -8  -3  160.78    5.20
  -4  -8  -3  145.39    4.20
   4  -8   3  155.88    3.20
   4  -8   3  179.18    7.00
  -4   8  -3  158.48    4.60
  -4   8  -3  155.28    6.70
   4   8   3  147.69    4.00
   5  -8   4    5.40    7.00
   5  -8   4   13.90    3.20
  -5  -8  -4   10.30    4.50
  -5  -8  -4    8.60    5.40
   5  -8   4   14.70    3.30
   5   8   4   13.40    3.00
  -5   8  -4   17.20    4.30
  -5   8  -4   16.60    5.30
   6  -8   5    8.10    4.90
   6  -8   5    2.50    8.10
  -6  -8  -5    9.80    3.60
  -6  -8  -5    4.70    4.40
  -6   8  -5   11.70    4.70
  -6   8  -5    8.20    5.50
   6   8   5    5.20    4.60
  -7  -8  -6    7.10    6.40
  -7  -8  -6   13.50    5.60
   7  -8   6   12.00    5.30
   7  -8   6   29.40    8.10
  -7   8  -6    7.00    3.60
  -7   8  -6   14.90    4.60
   7   8   6    8.10    5.30
   8  -8   7    6.60    6.80
   8  -8   7   -2.20    5.50
  -8  -8  -7   -9.10    6.00
  -8  -8  -7   -3.90    5.50
   8   8   7   -4.00    4.10
  -8   8  -7    2.50    5.40
  -9  -8  -8  263.87    8.10
   9  -8   8  262.67    6.50
   9  -8   8  279.47   11.20
  -9  -8  -8  248.28    5.50
  -9   8  -8  260.77    4.70
   9   8   8  286.97    6.40
  -9   8  -8  253.37    5.70
 -10  -8  -9  317.37    9.20
  10  -8   9  321.77   12.20
 -10  -8  -9  276.17    6.00
  10  -8   9  297.47    7.40
  10   8   9  309.67    7.30
 -10   8  -9  271.97    6.40
 -10   8  -9  293.77    5.50
  10   8   9  283.87    4.10
  -9  -9 -10  649.24    6.80
  -9  -9 -10  653.43   10.10
   9  -9  10  680.83   13.70
   9   9  10  698.33    6.60
   9   9  10  646.94    3.80
  -9   9 -10  622.94    8.20
  -8  -9  -9  311.17    5.40
  -8  -9  -9  339.47    8.60
   8  -9   9  345.27   12.40
  -8   9  -9  336.47    7.80
   8   9   9  338.87    6.90
   7  -9   8  184.28    6.40
   7  -9   8  207.58    7.90
  -7  -9  -8  206.68    5.70
  -7  -9  -8  188.78    6.20
  -7   9  -8  188.48    6.60
  -7   9  -8  185.78    5.60
   7   9   8  190.88    4.70
  -6  -9  -7 1864.01    8.80
   6  -9   7 1793.72    8.20
  -6  -9  -7 1829.92    7.80
   6  -9   7 1590.74    6.20
   6  -9   7 2051.69   11.90
   6   9   7 1891.21    7.70
  -6   9  -7 1833.12    8.40
  -6   9  -7 1749.43    7.60
  -5  -9  -6 1365.76    8.00
   5  -9   6 1454.35   10.50
   5  -9   6 1251.77    6.00
  -5  -9  -6 1279.17    5.40
   5  -9   6 1282.97    5.90
  -5   9  -6 1289.37    6.80
  -5   9  -6 1324.67    8.40
   5   9   6 1344.17    6.50
   4  -9   5  163.48    5.70
  -4  -9  -5  177.98    5.80
   4  -9   5  166.58    4.50
  -4  -9  -5  172.38    4.60
  -4   9  -5  177.28    7.50
  -4   9  -5  160.38    5.40
   4   9   5  168.38    4.40
  -3  -9  -4   36.70    4.00
   3  -9   4   39.60    5.50
  -3   9  -4   30.60    6.30
  -3   9  -4   30.50    5.30
   3   9   4   40.80    3.90
  -2  -9  -3  984.70    4.00
   2  -9   3  890.61    6.50
   2   9   3  985.20    4.70
  -2   9  -3 1001.20    7.00
  -2   9  -3  996.10    6.90
  -1  -9  -2  294.57    3.90
   1  -9   2  267.97    7.90
   1   9   2  254.77    6.60
  -1   9  -2  293.37    5.30
   1   9   2  287.77    3.80
  -1   9  -2  303.87    7.60
   0  -9  -1  406.06    4.20
   0  -9   1  423.96    6.70
   0   9   1  387.86    3.80
   0   9  -1  393.36    5.70
   0   9  -1  357.36    7.00
   0   9   1  360.36    4.70
  -1  -9   0  116.99    4.80
   1  -9   0  119.29    5.20
   1   9   0  101.79    4.60
  -1   9   0  119.49    3.90
  -1   9   0  102.19    3.80
   2  -9   1 1837.02    9.10
  -2  -9  -1 1953.00    6.10
   2   9   1 1973.70    6.00
  -2   9  -1 1862.11    6.80
  -2   9  -1 1964.90    7.00
  -3  -9  -2  984.00    4.30
   3  -9   2 1040.60    7.80
   3  -9   2 1021.60    5.90
  -3   9  -2  952.10    7.00
   3   9   2  960.40    4.30
  -3   9  -2  997.50    6.00
  -4  -9  -3  209.08    4.60
   4  -9   3  213.18    3.70
   4  -9   3  234.08    4.40
   4   9   3  212.28    4.40
  -4   9  -3  215.88    3.80
  -4   9  -3  213.28    5.00
   5  -9   4 1235.38    5.50
  -5  -9  -4 1221.68    6.30
   5  -9   4 1358.86    9.90
  -5  -9  -4 1265.07    6.30
   5  -9   4 1287.37    4.80
  -5   9  -4 1260.37    6.60
  -5   9  -4 1281.77    8.30
   5   9   4 1254.77    6.00
   6  -9   5 2343.87    8.20
   6  -9   5 2576.74   10.20
  -6  -9  -5 2433.36    9.30
   6  -9   5 2080.79    5.50
  -6  -9  -5 2330.57    7.90
  -6   9  -5 2295.27    7.90
   6   9   5 2421.26    7.70
  -6   9  -5 2455.65   10.20
  -7  -9  -6  409.26    7.80
   7  -9   6  384.86    6.20
   7  -9   6  405.76    9.80
  -7  -9  -6  400.86    6.50
  -7   9  -6  387.56    6.50
  -7   9  -6  380.16    5.90
   7   9   6  419.96    5.90
  -7   9  -6  389.56    4.10
   8  -9   7  158.78   10.20
  -8  -9  -7  151.88    5.80
   8  -9   7  157.68    6.20
  -8  -9  -7  152.48    6.60
   8   9   7  171.88    6.20
  -8   9  -7  161.78    4.30
  -8   9  -7  155.68    6.00
   9  -9   8  303.17   12.60
  -9  -9  -8  270.17    6.80
   9  -9   8  267.07    7.00
  -9  -9  -8  254.67    5.60
  -9   9  -8  253.27    7.30
  -9   9  -8  246.78    5.30
   9   9   8  282.27    7.10
 -10  -9  -9  271.87   10.20
 -10  -9  -9  232.28    7.70
  10  -9   9  279.07   13.90
  10  -9   9  263.87    7.80
  10   9   9  253.67    5.80
 -10   9  -9  274.37    6.00
 -10   9  -9  257.17    8.30
  -9 -10 -10   15.80    7.60
  -9 -10 -10   10.40    9.60
   9 -10  10   27.10   10.30
   9  10  10   17.30    7.80
  -9  10 -10    3.60    8.40
  -8 -10  -9    9.00    6.40
  -8 -10  -9   -7.70    8.70
   8 -10   9   -2.10   12.40
   8  10   9   -0.50    6.30
  -8  10  -9    8.60    8.70
  -7 -10  -8   26.70    4.80
   7 -10   8   40.00   10.40
  -7 -10  -8   34.60    7.50
  -7  10  -8   28.60    7.40
  -7  10  -8   27.10    6.10
   7  10   8   44.00    6.00
  -6 -10  -7  226.88    7.60
   6 -10   7  262.27   10.70
  -6 -10  -7  217.98    4.60
   6 -10   7  205.08    4.80
  -6  10  -7  240.68    7.70
   6  10   7  234.08    4.50
  -6  10  -7  210.68    4.70
  -5 -10  -6   58.99    3.80
  -5 -10  -6   52.79    6.40
   5 -10   6   52.79    6.80
   5 -10   6   63.59    4.80
  -5  10  -6   56.79    8.40
  -5  10  -6   63.79    5.90
   5  10   6   58.09    5.00
   4 -10   5  151.88    5.20
   4 -10   5  176.28    9.30
  -4 -10  -5  164.28    5.10
  -4  10  -5  153.18    7.40
   4  10   5  167.58    3.70
  -4  10  -5  139.39    6.20
   3 -10   4  351.56    7.30
  -3 -10  -4  331.57    4.80
   3  10   4  336.17    4.80
  -3  10  -4  321.87    6.50
  -3  10  -4  329.97    6.10
  -2 -10  -3  122.59    3.10
   2 -10   3   98.49    6.80
  -2  10  -3  116.99    6.30
   2  10   3  112.29    3.00
  -2  10  -3  114.09    6.50
  -1 -10  -2   58.49    4.10
   1 -10   2   49.00    7.70
   1  10   2   34.30    2.80
  -1  10  -2   36.50    7.30
   1  10   2   25.10    6.70
  -1  10  -2   29.60    7.50
   0 -10   1   21.00    6.90
   0 -10  -1   12.60    4.20
   0  10  -1   13.30    4.90
   0  10   1   13.90    3.70
   0  10   1   17.60    4.40
   0  10  -1   35.30    5.80
  -1 -10   0   17.40    3.60
   1 -10   0   31.50    5.50
   1  10   0    7.70    4.90
  -1  10   0   18.00    4.10
  -1  10   0   13.40    4.20
  -2 -10  -1    3.10    4.50
   2 -10   1    8.20    6.60
   2  10   1    2.50    3.20
  -2  10  -1    4.40    5.50
  -2  10  -1    1.20    3.50
  -3 -10  -2   53.19    4.60
   3 -10   2   59.89    6.30
  -3  10  -2   61.09    5.30
   3  10   2   56.89    4.60
  -3  10  -2   60.79    6.10
   4 -10   3   -3.20    5.40
  -4 -10  -3   -1.80    3.40
   4 -10   3   -4.80    4.50
   4  10   3   -4.80    4.40
  -4  10  -3   12.70    5.40
  -4  10  -3   -5.80    5.00
  -5 -10  -4  160.48    4.00
  -5 -10  -4  169.48    5.00
   5 -10   4  159.98    4.50
   5 -10   4  158.38    4.40
   5 -10   4  158.58    7.10
   5  10   4  173.08    5.00
  -5  10  -4  149.29    5.90
  -5  10  -4  159.88    5.70
   6 -10   5  333.67    6.20
  -6 -10  -5  319.57    4.80
   6 -10   5  354.66    9.60
   6 -10   5  297.87    4.00
  -6 -10  -5  356.46    7.60
  -6  10  -5  344.07    7.80
   6  10   5  344.07    6.00
  -6  10  -5  323.37    6.00
  -7 -10  -6   -4.00    7.60
   7 -10   6    8.00   10.10
   7 -10   6    4.60    4.70
  -7 -10  -6   -1.40    4.40
  -7  10  -6    2.40    8.40
   7  10   6    5.90    4.20
  -7  10  -6   -0.80    5.80
  -7  10  -6    7.30    3.80
   8 -10   7  167.08   11.10
  -8 -10  -7  170.98    6.50
  -8 -10  -7  168.88    6.40
   8 -10   7  160.68    6.90
  -8  10  -7  174.88    4.90
   8  10   7  165.38    4.70
  -8  10  -7  180.28    8.70
  -8  10  -7  125.29    6.20
  -9 -10  -8   63.79    8.70
  -9 -10  -8   77.49    5.70
   9 -10   8   90.09   13.10
   9 -10   8   88.69    6.90
   9  10   8   78.99    5.40
  -9  10  -8   88.39    7.60
  -9  10  -8   75.89    5.10
  10 -10   9   -5.10    7.90
 -10 -10  -9  -17.60    9.20
  10  10   9   -1.70    7.40
  -9 -11 -10  210.88    8.10
  -9 -11 -10  226.98    7.60
   9 -11  10  243.38   14.60
  -9  11 -10  208.08   10.40
   9  11  10  206.88    8.20
  -8 -11  -9  308.67    7.40
   8 -11   9  309.17   13.40
  -8 -11  -9  288.17    7.80
  -8  11  -9  342.17   11.00
   8  11   9  319.37    5.80
  -8  11  -9  266.07    7.40
   7 -11   8  151.28   11.40
  -7 -11  -8  145.79    8.70
  -7 -11  -8  123.09    6.60
  -7  11  -8  118.79    5.10
   7  11   8  136.99    6.80
  -7  11  -8  148.99    9.60
   6 -11   7  691.93    6.60
  -6 -11  -7  787.52    9.00
  -6 -11  -7  704.93    7.20
   6 -11   7  821.12   12.50
   6  11   7  732.73    5.70
  -6  11  -7  714.13    7.80
  -6  11  -7  833.02   11.00
  -5 -11  -6  369.36    7.40
  -5 -11  -6  333.77    6.00
   5 -11   6  358.86    8.20
   5 -11   6  342.57    6.00
  -5  11  -6  362.36    7.90
  -5  11  -6  346.47    6.90
   5  11   6  354.86    5.60
   4 -11   5  124.89   11.10
   4 -11   5   93.79    6.20
  -4 -11  -5  102.69    5.30
   4  11   5  100.79    3.80
  -4  11  -5   95.49    6.50
  -4  11  -5  107.59    6.70
  -3 -11  -4  502.45    5.50
   3 -11   4  498.95    8.40
  -3  11  -4  499.15    7.70
  -3  11  -4  488.05    6.20
   3  11   4  521.15    5.40
   2 -11   3  568.24    8.00
  -2 -11  -3  597.74    4.20
   2  11   3  582.74    5.20
  -2  11  -3  568.94    7.30
  -2  11  -3  583.24    6.50
   1 -11   2  142.69    8.10
  -1 -11  -2  176.68    4.50
   1  11   2  141.59    5.50
  -1  11  -2  173.28    7.90
  -1  11  -2  170.38    7.50
   1  11   2  164.08    3.30
   0 -11   1  159.98    5.40
   0 -11  -1  167.98    4.90
   0  11  -1  145.09    6.10
   0  11  -1  142.59    7.30
   0  11   1  162.58    5.30
   0  11   1  165.98    4.30
  -1 -11   0   18.20    5.60
   1 -11   0   10.10    6.10
  -1  11   0   15.40    6.50
  -1  11   0   21.60    3.20
   1  11   0    9.90    3.80
  -2 -11  -1  196.38    5.30
   2 -11   1  177.58    7.30
  -2  11  -1  183.28    6.20
   2  11   1  184.68    5.10
  -2  11  -1  178.58    5.40
  -3 -11  -2  409.26    5.40
   3 -11   2  407.66    6.80
  -3  11  -2  389.46    5.10
  -3  11  -2  385.96    6.60
   3  11   2  424.26    5.40
   4 -11   3  333.17    6.50
  -4 -11  -3  308.87    5.60
  -4  11  -3  314.27    5.00
  -4  11  -3  313.47    5.70
   4  11   3  310.67    4.30
  -5 -11  -4  920.01    6.70
  -5 -11  -4 1006.70    8.70
   5 -11   4 1050.09    9.70
   5 -11   4  895.11    5.50
   5 -11   4  957.80    7.60
  -5  11  -4  947.31    7.30
  -5  11  -4  981.00    7.60
   5  11   4  911.41    5.30
   6 -11   5  811.12   11.70
   6 -11   5  740.33    7.50
  -6 -11  -5  685.33    6.90
  -6 -11  -5  742.03    7.00
   6 -11   5  641.34    4.90
  -6  11  -5  701.13    7.30
  -6  11  -5  711.43    7.10
   6  11   5  725.53    6.90
   7 -11   6  155.58   10.70
   7 -11   6  143.59    7.10
  -7 -11  -6  146.09    6.20
  -7 -11  -6  139.69    6.50
  -7  11  -6  143.49    6.40
  -7  11  -6  146.79    8.40
   7  11   6  144.99    4.70
  -8 -11  -7  289.07    9.00
  -8 -11  -7  258.17    5.50
   8 -11   7  293.17    9.80
   8 -11   7  263.07    5.80
  -8  11  -7  301.37   10.30
  -8  11  -7  234.68    5.50
   8  11   7  261.97    5.40
  -8  11  -7  272.37    4.80
  -9 -11  -8  463.15   10.40
   9 -11   8  435.36   13.90
   9 -11   8  423.46    8.10
  -9 -11  -8  432.96    6.60
  -9  11  -8  422.66    5.80
  -9  11  -8  473.35   10.10
   9  11   8  477.25    7.80
   8 -12   9   40.00   11.00
  -8 -12  -9   52.19    7.10
  -8 -12  -9   51.09    9.80
   8  12   9   50.79    5.60
  -8  12  -9   65.29   11.70
  -8  12  -9   36.30    7.20
  -7 -12  -8   16.20    8.40
   7 -12   8    9.80    9.90
  -7 -12  -8    4.40    7.00
   7  12   8    0.90    7.10
  -7  12  -8   18.80    9.40
  -7  12  -8   11.00    7.50
  -6 -12  -7   -4.00    8.60
   6 -12   7   10.50    5.00
   6 -12   7   -0.50   12.60
  -6 -12  -7   -3.70    4.80
  -6  12  -7  -10.70    8.30
   6  12   7    9.60    4.50
  -6  12  -7   -0.20    7.20
  -5 -12  -6   23.10    5.70
   5 -12   6   50.59   11.00
  -5 -12  -6   28.30    6.10
   5 -12   6   37.20    5.70
  -5  12  -6   29.90    7.00
  -5  12  -6   27.30    7.10
   5  12   6   38.80    6.00
  -4 -12  -5  183.28    5.50
   4 -12   5  180.68    7.60
   4  12   5  191.88    5.80
  -4  12  -5  190.88    7.60
  -4  12  -5  188.88    6.40
   3 -12   4  606.44    8.10
  -3 -12  -4  651.63    5.90
  -3  12  -4  644.24    6.80
  -3  12  -4  683.93    8.40
   3  12   4  639.24    4.70
  -2 -12  -3 2149.58    7.30
   2 -12   3 1874.01    9.30
  -2  12  -3 2015.80    9.20
  -2  12  -3 2199.28   11.30
   2  12   3 1713.73    9.50
   2  12   3 2141.39    7.30
  -1 -12  -2 1275.27    6.30
   1 -12   2 1070.19    9.60
  -1  12  -2 1186.38    9.30
   1  12   2 1090.69    9.20
  -1  12  -2 1230.08    9.70
   1  12   2 1233.68    6.20
   0 -12  -1  374.26    5.70
   0 -12   1  332.97    7.90
   0  12   1  322.37    6.10
   0  12   1  362.06    5.10
   0  12  -1  337.17    7.00
   0  12  -1  315.37    7.30
   1 -12   0  478.55    7.30
  -1 -12   0  452.45    5.20
  -1  12   0  429.26    6.10
   1  12   0  427.86    4.90
   1  12   0  418.96    7.40
  -1  12   0  409.06    5.50
  -2 -12  -1 1118.59    7.00
   2 -12   1  917.11    8.50
   2  12   1 1054.59    5.50
  -2  12  -1 1042.30    8.30
  -2  12  -1  972.50    6.70
   3 -12   2  202.88    6.90
  -3 -12  -2  187.88    4.30
  -3  12  -2  168.38    6.80
  -3  12  -2  194.78    6.70
   3  12   2  193.68    5.60
  -4 -12  -3  276.57    5.70
   4 -12   3  315.17    7.50
  -4  12  -3  262.27    6.10
  -4  12  -3  290.57    6.70
   4  12   3  298.57    5.70
  -5 -12  -4  203.58    6.60
   5 -12   4  185.78   12.20
   5 -12   4  173.58    5.90
  -5 -12  -4  161.68    5.90
   5  12   4  185.78    6.00
  -5  12  -4  155.88    5.50
  -5  12  -4  159.98    6.60
  -6 -12  -5   51.79    8.30
   6 -12   5   56.39   11.40
   6 -12   5   53.99    4.20
  -6 -12  -5   44.10    5.90
   6 -12   5   47.40    4.80
   6  12   5   60.69    4.50
  -6  12  -5   38.40    6.80
  -6  12  -5   57.59    5.60
   7 -12   6  -13.80    9.10
  -7 -12  -6    8.10    6.70
   7 -12   6   -4.50    6.90
  -7 -12  -6   15.90    8.60
  -7  12  -6    2.80    6.60
   7  12   6   -1.70    6.20
  -7  12  -6    3.80    6.20
  -8 -12  -7   47.40    7.10
  -8 -12  -7   37.60    5.30
   8 -12   7   51.79   13.90
  -8  12  -7   42.80    7.30
  -8  12  -7   29.70    7.40
   8  12   7   46.20    5.10
  -8  12  -7   37.00    4.70
   9 -12   8  363.06   14.90
  -9 -12  -8  324.27    6.70
  -9 -12  -8  371.46   10.30
  -9  12  -8  326.67    9.90
   9  12   8  355.36    8.00
  -9  12  -8  342.67    5.30
   8 -13   9    5.30   15.40
  -8 -13  -9  -11.60   10.40
  -8 -13  -9    6.70    5.80
   8  13   9   17.90    7.40
  -8  13  -9   11.30    8.20
  -8  13  -9    7.80    9.20
  -7 -13  -8   51.49    7.50
   7 -13   8   43.20    5.80
   7 -13   8   53.39   14.10
  -7 -13  -8   50.19    5.50
  -7  13  -8   65.19    8.40
   7  13   8   44.30    5.50
  -7  13  -8   56.59    8.20
   6 -13   7   84.79   12.00
  -6 -13  -7   72.29    6.90
  -6 -13  -7  101.29    7.00
   6 -13   7   27.50    5.10
   6  13   7   80.49    7.00
  -6  13  -7   72.79    7.50
  -6  13  -7   86.49    8.00
  -5 -13  -6  159.38    8.90
  -5 -13  -6  126.29    6.20
   5 -13   6  137.19   11.90
   5 -13   6  128.39    7.10
  -5  13  -6  141.99    6.60
  -5  13  -6  114.79    5.90
   5  13   6  142.29    6.20
  -4 -13  -5    4.00    5.50
   4 -13   5    1.90    8.80
  -4  13  -5   -8.60    6.00
   4  13   5    3.80    4.20
  -4  13  -5   -3.10    5.80
  -3 -13  -4  198.98    4.30
   3 -13   4  202.38    7.70
  -3  13  -4  212.98    9.00
   3  13   4  167.38    5.70
  -3  13  -4  210.68    6.30
   3  13   4  220.68    5.50
  -2 -13  -3    5.10    5.30
   2 -13   3   11.10    6.70
  -2  13  -3    9.70    9.00
  -2  13  -3   10.80    7.10
   2  13   3   12.40    7.10
   2  13   3    2.20    5.40
  -1 -13  -2 1036.50    5.50
   1 -13   2  911.51    9.60
   1  13   2  911.51    7.50
  -1  13  -2 1009.80   10.00
  -1  13  -2  965.70    7.60
   1  13   2 1070.99    6.60
   0 -13  -1  163.18    6.00
   0 -13   1  161.98    8.40
   0  13   1  148.79    8.20
   0  13  -1  163.08    5.80
   0  13  -1  158.88    7.20
   0  13   1  163.78    5.40
  -1 -13   0  214.38    7.20
   1 -13   0  215.98    7.10
  -1  13   0  178.48    5.50
   1  13   0  205.38    6.70
  -1  13   0  182.08    8.10
   1  13   0  191.68    7.70
  -2 -13  -1  127.39    6.30
   2 -13   1  119.69    7.90
  -2  13  -1  136.09    7.90
  -2  13  -1  129.79    6.10
   2  13   1  137.09    6.00
  -3 -13  -2   25.80    5.60
   3 -13   2   29.00    6.70
  -3  13  -2   30.10    7.60
  -3  13  -2   24.90    6.30
   3  13   2   31.70    4.20
   4 -13   3  104.49    7.10
  -4 -13  -3   93.09    4.50
  -4  13  -3   86.29    5.50
  -4  13  -3   81.19    5.90
   4  13   3   98.39    6.00
  -5 -13  -4  100.29    7.20
   5 -13   4  119.99   12.00
   5 -13   4   96.89    6.80
  -5 -13  -4   98.79    4.80
  -5  13  -4   93.89    5.60
   5  13   4   91.79    6.20
  -5  13  -4   99.39    5.40
  -6 -13  -5   87.69    9.40
   6 -13   5   77.69   12.20
  -6 -13  -5   69.59    4.90
   6 -13   5   56.39    4.80
   6  13   5   69.19    6.80
  -6  13  -5   61.09    5.50
  -6  13  -5   60.09    7.40
   7 -13   6   45.50    5.20
   7 -13   6   90.59   14.50
  -7 -13  -6   58.19    9.30
  -7 -13  -6   57.79    7.30
   7  13   6   66.99    7.20
  -7  13  -6   57.39    6.70
  -7  13  -6   72.09    7.40
   8 -13   7   17.70   11.30
  -8 -13  -7   23.40    9.90
  -8 -13  -7    9.90    5.70
  -8  13  -7   26.10    6.90
  -8  13  -7   17.30    4.70
   8  13   7    0.80    7.50
  -8  13  -7   17.90    8.10
   9 -13   8   37.80   15.40
  -9 -13  -8   -0.10    6.10
  -9 -13  -8   21.50    8.20
   9  13   8   15.70    6.00
  -9  13  -8   18.40    8.20
  -9  13  -8   16.40    5.00
  -8 -14  -9    5.80    6.10
  -8  14  -9   18.60    6.60
  -8  14  -9    6.00    8.20
  -8  14  -9   10.70    9.20
   8  14   9    1.90    8.30
   7 -14   8    2.60    6.20
  -7 -14  -8   11.80    9.90
  -7 -14  -8   -4.70    7.20
   7 -14   8   -0.30   13.10
   7  14   8    5.30    7.30
  -7  14  -8   10.30    8.60
  -7  14  -8  -16.20    8.30
   6 -14   7    0.30   12.30
   6 -14   7   12.60    6.30
  -6 -14  -7   -1.30    6.80
  -6 -14  -7    1.50    7.40
  -6  14  -7    9.50    6.50
   6  14   7    6.70    6.80
  -6  14  -7    5.10    8.40
   5 -14   6  311.37   12.00
  -5 -14  -6  360.76    8.10
  -5 -14  -6  317.17    6.70
   5 -14   6  291.17    8.30
  -5  14  -6  325.77    6.90
  -5  14  -6  288.27    9.60
   5  14   6  362.46    7.30
   4 -14   5   54.79    8.80
  -4 -14  -5   60.99    6.20
   4  14   5   52.19    6.30
  -4  14  -5   54.99    6.80
  -4  14  -5   47.10    6.30
   3 -14   4   34.50    7.20
  -3 -14  -4   40.50    6.00
   3  14   4   39.00    5.90
  -3  14  -4   26.50    6.40
  -3  14  -4   34.70    9.90
   3  14   4   28.10    7.40
   2 -14   3  256.77    7.40
  -2 -14  -3  299.07    6.30
   2  14   3  253.87    6.10
  -2  14  -3  297.27    8.20
   2  14   3  314.77    6.30
  -2  14  -3  318.77   10.10
  -1 -14  -2  531.35    6.80
   1 -14   2  461.15    9.20
   1  14   2  458.75    9.00
  -1  14  -2  482.95    9.50
   1  14   2  538.85    6.50
  -1  14  -2  487.45    9.10
   0 -14  -1  101.79    6.70
   0 -14   1   92.89    9.10
   0  14   1  101.79    9.00
   0  14  -1   86.29    7.90
   0  14   1   96.89    5.90
   0  14  -1  103.09    8.10
  -1 -14   0   55.69    5.80
   1 -14   0   45.30    7.60
   1  14   0   61.29    7.20
   1  14   0   54.89    5.90
  -1  14   0   73.19    8.80
  -1  14   0   57.19    5.60
   2 -14   1  277.97    8.50
  -2 -14  -1  342.07    7.40
   2  14   1  343.77    7.20
  -2  14  -1  311.87    6.60
   2  14   1  317.07    7.90
  -2  14  -1  324.37    6.80
   3 -14   2    7.60    6.50
  -3 -14  -2    1.20    6.30
  -3  14  -2    7.30    7.80
  -3  14  -2   -9.20    6.70
   3  14   2   -3.00    6.60
  -4 -14  -3  291.37    6.50
   4 -14   3  295.87    7.40
  -4  14  -3  270.07    6.60
  -4  14  -3  288.07    8.60
   4  14   3  300.67    5.40
  -5 -14  -4   82.59    7.90
  -5 -14  -4   67.09    6.50
   5 -14   4   73.69    7.00
  -5  14  -4   68.19    7.90
  -5  14  -4   68.29    6.30
   5  14   4   72.99    5.00
   6 -14   5   84.59   13.20
   6 -14   5   53.49    5.40
  -6 -14  -5   53.09    5.10
  -6 -14  -5   72.89   10.60
  -6  14  -5   54.49    5.40
  -6  14  -5   64.49    7.50
   6  14   5   55.89    6.80
  -7 -14  -6   96.39    9.90
   7 -14   6   47.20    5.70
   7 -14   6   49.20   14.70
  -7 -14  -6   55.09    7.10
   7  14   6   70.89    5.50
  -7  14  -6   60.19    6.60
  -7  14  -6   45.20    6.30
  -8 -14  -7   73.69    6.10
  -8 -14  -7   63.19   11.40
   8 -14   7   58.19   15.70
   8  14   7   83.49    7.80
  -8  14  -7   84.89    6.40
  -8  14  -7   79.79    5.20
  -8  14  -7   64.89    8.90
   7 -15   8  226.38    7.10
  -7 -15  -8  295.07    8.80
   7 -15   8  293.97   10.70
  -7 -15  -8  359.66    9.40
   7  15   8  352.16    8.40
  -7  15  -8  260.77   10.00
  -7  15  -8  312.67    7.50
   7  15   8  213.48    9.20
   6 -15   7  107.89   12.60
  -6 -15  -7  109.39    5.80
   6 -15   7   96.49    7.10
  -6 -15  -7  146.09   11.30
  -6  15  -7  117.69    7.50
   6  15   7  141.39    8.00
  -6  15  -7   98.49   10.20
   5 -15   6    8.00   11.10
  -5 -15  -6    1.60    7.10
   5 -15   6  -11.00    6.80
  -5 -15  -6    4.30   11.10
  -5  15  -6   20.80    6.30
   5  15   6   13.50    7.40
  -5  15  -6  -13.10   10.40
   5  15   6   -1.20    5.30
   4 -15   5  102.09    8.90
  -4 -15  -5   91.59    6.70
   4  15   5   90.29    8.10
  -4  15  -5  108.69    8.00
  -4  15  -5   98.69    6.70
   4  15   5  109.89    7.10
   3 -15   4  249.48    7.40
  -3 -15  -4  272.07    6.50
  -3  15  -4  259.37    5.40
   3  15   4  238.28    8.10
  -3  15  -4  282.57    8.40
   3  15   4  275.77    6.60
  -2 -15  -3  233.38    5.10
   2 -15   3  191.78    5.80
   2  15   3  206.38    8.30
  -2  15  -3  231.08    8.20
  -2  15  -3  218.28    7.30
   2  15   3  239.18    5.10
  -1 -15  -2   11.10    6.50
   1 -15   2   15.70    8.90
  -1  15  -2   12.10    8.70
   1  15   2   -1.70    4.40
   1  15   2   -3.80    7.90
  -1  15  -2  -18.70    8.40
   0 -15   1    5.30    8.80
   0 -15  -1   11.90    7.00
   0  15   1    2.40    8.80
   0  15   1    0.50    6.30
   0  15  -1    9.20    7.90
   0  15  -1   18.80    8.10
   1 -15   0    6.70    8.80
  -1 -15   0    6.20    8.40
  -1  15   0    9.60    6.50
   1  15   0   19.40    5.40
   1  15   0    3.20    7.60
  -1  15   0    6.00    9.90
   2 -15   1   41.40    8.40
  -2 -15  -1   41.50    7.20
   2  15   1   31.20    7.30
  -2  15  -1   25.10    6.70
   2  15   1   33.90    7.50
  -2  15  -1   45.80    9.60
   3 -15   2  397.66    7.20
  -3 -15  -2  487.45    7.40
   3  15   2  509.35    6.20
  -3  15  -2  439.26    7.90
  -3  15  -2  423.06    8.00
  -4 -15  -3  816.02    8.20
   4 -15   3  776.52    8.20
   4  15   3  836.02    6.70
  -4  15  -3  812.92   10.30
  -4  15  -3  747.73    7.90
   5 -15   4  272.47    9.00
  -5 -15  -4  280.97    7.70
   5  15   4  302.67    7.60
  -5  15  -4  265.47    6.30
  -5  15  -4  282.67    9.60
   6 -15   5   30.40    6.20
  -6 -15  -5   29.70    7.10
  -6 -15  -5   29.60   12.10
   6 -15   5   32.00   13.40
   6  15   5   39.70    5.60
  -6  15  -5   39.70    5.50
  -6  15  -5   36.40    9.20
  -7 -15  -6   26.40   10.90
   7 -15   6   11.60    5.20
   7 -15   6   -5.80   14.10
  -7 -15  -6   27.90    7.60
   7  15   6   32.20    7.60
  -7  15  -6   11.90    5.30
  -7  15  -6   26.40    9.10
  -8 -15  -7  144.49   12.50
   8 -15   7  119.09   15.40
  -8 -15  -7  123.69    6.50
  -8  15  -7  113.89    9.60
  -8  15  -7  143.79    6.30
   8  15   7  154.68    8.80
  -8  15  -7  136.59    6.50
  -7 -16  -8   13.80    8.90
  -7 -16  -8   23.50   12.50
   7 -16   8   -1.20   10.00
   7 -16   8    1.80    8.10
  -7  16  -8   14.40   10.50
  -7  16  -8   17.20    7.50
   7  16   8   11.20    9.40
   7  16   8   13.70    9.10
   6 -16   7    4.40   12.10
   6 -16   7    8.70    8.60
  -6 -16  -7    6.30    8.00
  -6 -16  -7    3.60   12.80
   6  16   7    5.00    7.80
  -6  16  -7   12.10    6.00
  -6  16  -7    3.20   11.50
  -5 -16  -6   45.60    7.00
   5 -16   6   61.69    8.40
  -5 -16  -6   65.29   13.10
   5 -16   6   43.90   11.40
   5  16   6   41.50    8.30
  -5  16  -6   52.09   11.60
   5  16   6   48.00    5.90
  -5  16  -6   58.29    6.10
   4 -16   5   30.60    6.40
  -4 -16  -5   15.60    5.30
   4  16   5    9.50    7.30
   4  16   5   18.60    8.80
  -4  16  -5   38.50   11.80
  -4  16  -5   22.80    6.00
  -3 -16  -4  407.36    7.10
   3 -16   4  324.57    7.20
  -3  16  -4  394.76    7.40
   3  16   4  360.56    8.60
  -3  16  -4  423.06   11.40
   3  16   4  415.26    6.10
   2 -16   3   41.70    6.80
  -2 -16  -3   59.19    6.30
  -2  16  -3   75.49    7.70
   2  16   3   82.59    6.70
  -2  16  -3   67.89    9.40
   2  16   3   75.59    8.30
  -1 -16  -2  149.29    7.20
   1 -16   2  119.59    9.10
   1  16   2  140.79    6.90
  -1  16  -2  138.59    9.20
  -1  16  -2  124.79    9.10
   1  16   2  127.19    8.70
   0 -16  -1  320.17    6.30
   0 -16   1  291.67    7.70
   0  16  -1  319.67    7.10
   0  16  -1  332.17    8.90
   0  16   1  346.67    6.90
   0  16   1  287.37    9.80
  -1 -16   0   24.70    6.20
   1 -16   0   24.00    9.10
  -1  16   0   28.40    9.60
   1  16   0   10.60    8.40
  -1  16   0   19.20    6.70
   1  16   0   26.40    7.50
   2 -16   1   -6.40    8.20
  -2 -16  -1   13.40    5.90
  -2  16  -1    8.90    9.40
   2  16   1   10.70    7.70
  -2  16  -1   11.20    7.00
   2  16   1   12.80    6.00
   3 -16   2  111.69    7.10
  -3 -16  -2  136.39    7.50
   3  16   2  150.98    8.10
   3  16   2  144.69    7.80
  -3  16  -2  118.19    7.90
  -3  16  -2  119.59   10.40
  -4 -16  -3   35.00    7.60
   4 -16   3   43.30    7.10
  -4  16  -3   34.50    7.10
  -4  16  -3   45.80    9.90
   4  16   3   41.70    7.90
  -5 -16  -4    7.10    7.90
   5 -16   4  -10.90    9.00
   5  16   4   -7.50    8.10
  -5  16  -4    6.20   10.30
  -5  16  -4    5.70    6.20
   6 -16   5   10.00    7.30
  -6 -16  -5   26.10   12.10
   6 -16   5   33.30   12.50
  -6 -16  -5   27.50    8.20
   6  16   5   23.80    6.20
  -6  16  -5   31.50    5.70
  -6  16  -5   17.50    7.30
  -7 -16  -6   -1.20    6.10
   7 -16   6    4.60   13.70
  -7 -16  -6  -12.90   13.60
   7 -16   6    5.90    6.60
  -7  16  -6    1.50    7.60
  -7  16  -6    5.40    6.30
   7  16   6   14.30    8.70
   6 -17   7  -15.00   11.40
  -6 -17  -7   -9.40    8.60
  -6 -17  -7   -0.90   10.80
   6 -17   7   -2.70    8.90
  -6  17  -7  -23.20   13.00
  -6  17  -7   -1.00    7.00
   6  17   7   18.10    8.20
   5 -17   6   58.09    8.70
  -5 -17  -6   53.89    5.70
  -5 -17  -6   62.89   14.60
   5 -17   6   52.99    8.20
  -5  17  -6   58.49    6.70
  -5  17  -6   40.30   13.70
   5  17   6   52.29    9.10
   5  17   6   55.39    6.20
  -4 -17  -5    4.60    7.80
   4 -17   5   18.70    7.90
   4  17   5   20.60    8.80
  -4  17  -5   21.40    7.00
   4  17   5   25.80    7.60
  -4  17  -5   30.40   12.30
  -3 -17  -4   21.00    7.20
   3 -17   4    6.70    6.60
  -3  17  -4   35.30    7.80
   3  17   4   25.20    7.50
   3  17   4   26.50    6.30
  -3  17  -4   29.00    7.10
  -2 -17  -3   38.20    7.40
   2 -17   3   34.50    7.50
   2  17   3   44.00    5.40
  -2  17  -3   30.00    8.80
  -2  17  -3   30.50    9.70
   2  17   3   32.00    8.50
  -1 -17  -2  100.89    8.00
   1 -17   2   97.49    9.00
  -1  17  -2  112.59    9.40
   1  17   2   87.99    8.90
  -1  17  -2  104.09    7.20
   1  17   2  120.99    7.30
   0 -17   1    4.30   10.10
   0 -17  -1    6.90    9.00
   0  17   1   -8.30    8.80
   0  17  -1   -3.10    8.90
   0  17  -1    6.80    9.20
   0  17   1    2.80    5.50
  -1 -17   0  125.29    9.70
   1 -17   0   88.09    9.10
   1  17   0  120.59    6.70
   1  17   0  109.69    9.10
  -1  17   0  107.29    9.70
  -1  17   0  111.49    7.60
   2 -17   1    9.70    8.10
  -2 -17  -1   10.20    8.00
   2  17   1    7.40    6.00
   2  17   1   24.90    8.30
  -2  17  -1   16.80    5.80
  -2  17  -1    4.40    7.70
  -3 -17  -2   -1.90    6.20
   3 -17   2   18.10    6.50
   3  17   2   19.90    8.10
  -3  17  -2    9.40    8.20
   3  17   2   17.90    8.20
  -3  17  -2   11.70    8.30
   4 -17   3  -19.40    6.40
  -4 -17  -3    3.00    8.30
  -4  17  -3    6.30    7.40
   4  17   3   -3.80    6.00
   4  17   3   -5.90    8.10
  -4  17  -3   12.00    8.40
   5 -17   4   -3.80    7.90
  -5 -17  -4    9.90    8.40
   5  17   4    0.40    8.60
  -5  17  -4    2.40    6.20
  -5  17  -4  -18.90   11.30
  -6 -17  -5   12.20   13.60
   6 -17   5    9.40    7.70
  -6 -17  -5    5.20    8.60
   6 -17   5   -5.60   12.10
   6  17   5    4.00    8.40
  -6  17  -5   17.10    8.10
  -6  17  -5    5.20    6.00
   7 -17   6   54.69   14.10
   7 -17   6   33.00    7.50
  -7 -17  -6   75.59   11.00
  -7 -17  -6   55.19    6.70
  -7  17  -6   41.90    6.40
  -7  17  -6   54.09   11.50
   7  17   6   65.19    9.40
  -5 -18  -6   12.20   14.40
   5 -18   6   -7.10    8.80
  -5 -18  -6    8.40    8.10
   5 -18   6   -7.60   11.60
   5  18   6    6.60    6.30
  -5  18  -6   -1.00    6.70
   5  18   6   -7.70    9.60
  -5  18  -6   -1.90   13.20
   4 -18   5    7.90    7.30
  -4 -18  -5   16.30    8.10
   4  18   5   22.00    6.20
   4  18   5  -10.40    9.30
  -4  18  -5   16.00    7.00
  -4  18  -5    4.80    8.70
  -3 -18  -4   53.59    8.00
   3 -18   4   50.59    6.60
   3  18   4   71.79    8.80
  -3  18  -4   60.29   11.30
   3  18   4   68.09    6.10
  -3  18  -4   85.09    7.50
   2 -18   3   36.80    5.70
  -2 -18  -3   52.49    8.20
   2  18   3   50.29    9.10
  -2  18  -3   58.89   10.40
  -2  18  -3   39.20    8.50
   2  18   3   50.69    8.20
   1 -18   2  130.89    9.30
  -1 -18  -2  200.88    8.80
   1  18   2  167.68    9.20
  -1  18  -2  179.88    9.90
   1  18   2  202.88    8.40
  -1  18  -2  194.08    7.70
   0 -18   1   98.19   10.90
   0 -18  -1   98.79    9.60
   0  18   1  111.89    7.60
   0  18   1  100.09    7.10
   0  18  -1  113.29    6.90
   0  18  -1   99.29   10.20
  -1 -18   0   20.00    7.60
   1 -18   0   22.80   10.10
   1  18   0   13.10    8.90
  -1  18   0   31.20    9.40
  -1  18   0   23.90    5.90
   1  18   0   20.20    7.00
   2 -18   1   20.00    8.20
  -2 -18  -1   15.60    9.80
   2  18   1   42.70    9.30
  -2  18  -1   12.90    8.10
   2  18   1   13.20    8.90
  -2  18  -1    7.90   10.90
   3 -18   2   87.49    6.60
  -3 -18  -2   80.09    6.60
   3  18   2  104.99    7.00
   3  18   2   95.69    8.70
  -3  18  -2   84.89   10.00
  -3  18  -2   89.29   11.80
   4 -18   3  147.29    7.10
  -4 -18  -3  178.58    9.10
   4  18   3  186.98    9.00
   4  18   3  178.98    9.50
  -4  18  -3  158.38    7.90
  -4  18  -3  197.88   12.60
   5 -18   4   11.90    7.80
  -5 -18  -4    7.50    9.10
  -5  18  -4    9.30   12.50
  -5  18  -4   13.10    7.40
   5  18   4    7.80    6.50
   5  18   4    8.80    8.40
   6 -18   5  -15.50   11.80
  -6 -18  -5   14.70   13.20
  -6 -18  -5   14.40    9.10
   6 -18   5    5.40    7.90
   6  18   5    7.50    9.50
  -6  18  -5    7.70    6.90
   6  18   5  -10.20    8.80
  -6  18  -5    6.30    9.00
  -5 -19  -6   26.70    8.90
   5 -19   6   31.30   10.20
  -5 -19  -6    2.60   11.70
   5 -19   6    8.40    8.70
  -5  19  -6   24.90    6.80
   5  19   6    5.50    9.90
   5  19   6   15.10    9.40
  -5  19  -6   20.60    9.20
  -4 -19  -5  169.28    8.50
   4 -19   5  147.49    7.50
  -4  19  -5  166.98   12.00
   4  19   5  183.28   10.20
   4  19   5  196.78    9.60
  -4  19  -5  183.28    7.80
  -3 -19  -4  257.77    8.60
   3 -19   4  193.88    7.20
  -3  19  -4  272.07    8.60
   3  19   4  301.77    9.70
  -3  19  -4  255.47   11.80
   3  19   4  268.87   10.30
  -2 -19  -3    8.10    9.00
   2 -19   3   27.80    7.70
   2  19   3   30.70    9.70
  -2  19  -3    3.80   10.70
   2  19   3   16.80    9.10
  -2  19  -3   36.00    8.40
   1 -19   2   47.30    9.70
  -1 -19  -2   52.79    9.70
  -1  19  -2   55.59   10.70
  -1  19  -2   29.00   10.30
   1  19   2   42.70   10.00
   1  19   2   58.79    8.80
   0 -19  -1   -5.90   10.20
   0 -19   1    3.10   11.50
   0  19   1    5.90    9.00
   0  19   1   11.00    9.50
   0  19  -1    0.50    9.20
   0  19  -1    2.60   10.50
   1 -19   0   -6.60    7.90
  -1 -19   0   16.50   11.50
   1  19   0   10.60   10.70
  -1  19   0   -6.40    9.00
   1  19   0    3.00    8.70
  -1  19   0    6.00   10.00
  -2 -19  -1   -5.10   10.80
   2 -19   1    8.00    8.10
  -2  19  -1    4.30    8.40
   2  19   1   -5.60    9.50
  -2  19  -1   -0.80   11.00
   2  19   1   -5.60   10.40
  -3 -19  -2  183.18    7.60
   3 -19   2  150.48    7.40
   3  19   2  201.68    9.20
  -3  19  -2  186.48    9.20
   3  19   2  200.88    7.80
  -3  19  -2  177.28    9.40
  -4 -19  -3  711.33   10.70
   4 -19   3  557.64    7.80
   4  19   3  778.82   10.80
  -4  19  -3  677.03   10.90
   4  19   3  767.22   10.90
  -4  19  -3  625.04    8.60
   5 -19   4  103.19    7.90
  -5 -19  -4  119.69    9.60
   5  19   4  157.18   10.00
  -5  19  -4  128.59   10.30
  -5  19  -4  103.59    7.80
   5  19   4  142.49    9.10
  -4 -20  -5   66.09    7.20
   4 -20   5   65.89    7.10
  -4  20  -5   66.29   11.10
  -4  20  -5   93.89    7.70
   4  20   5   97.79    9.60
   4  20   5  100.79    7.80
   3 -20   4   36.50    7.30
  -3 -20  -4   45.70    8.80
   3  20   4   60.49    7.40
   3  20   4   41.30   10.10
  -3  20  -4   54.89   10.80
  -3  20  -4   53.89    7.90
   2 -20   3   12.90    8.00
  -2 -20  -3    8.40    9.60
  -2  20  -3   21.00   11.10
   2  20   3   21.60    9.30
   2  20   3   11.50    7.70
  -2  20  -3   34.80    9.30
  -1 -20  -2  120.29   11.10
   1 -20   2  105.79    9.00
   1  20   2  118.19    7.80
  -1  20  -2  141.99   10.10
   1  20   2  126.39   10.00
  -1  20  -2  133.29   10.60
   0 -20  -1  224.18   10.60
   0 -20   1  223.68    9.40
   0  20   1  267.97    9.50
   0  20  -1  246.48   11.60
   0  20  -1  310.27   10.70
   0  20   1  263.17   11.20
  -1 -20   0  252.97   12.10
   1 -20   0  214.38   11.40
  -1  20   0  263.27    9.40
  -1  20   0  250.57   11.20
   1  20   0  291.37   11.20
   1  20   0  309.67   10.60
  -2 -20  -1   63.19    8.60
   2 -20   1   61.99   10.00
   2  20   1   68.29   10.40
  -2  20  -1   75.59   11.50
   2  20   1   80.59    9.30
  -2  20  -1   51.89   10.10
   3 -20   2   60.49    7.50
  -3 -20  -2   85.49   10.30
  -3  20  -2   89.29   10.10
   3  20   2  105.39    7.40
   3  20   2  105.39   10.40
  -3  20  -2   82.49   11.10
   4 -20   3   25.40    6.90
  -4 -20  -3   48.30   10.00
   4  20   3   55.09    9.60
   4  20   3   50.59    8.30
  -4  20  -3   41.20   13.00
  -4  20  -3   56.49    8.30
   3  21   4  -10.40    9.70
  -3  21  -4   -8.00    8.60
  -2 -21  -3    6.10   10.50
   2 -21   3   -7.40    7.60
   2  21   3    0.80   10.50
   2  21   3    5.40    9.80
  -2  21  -3   14.50   11.20
  -2  21  -3  -10.10    8.90
  -1 -21  -2   78.29   11.00
   1 -21   2   69.89    9.20
  -1  21  -2   91.19   10.70
   1  21   2   97.59   10.60
  -1  21  -2  111.09    8.40
   1  21   2   90.39   10.90
   0 -21  -1    3.00   11.80
   0 -21   1    8.40   12.10
   0  21  -1   12.90    7.60
   0  21   1    2.20    9.60
   0  21   1   14.50   10.30
   0  21  -1  -16.40   12.60
  -1 -21   0   13.10   13.10
   1 -21   0    4.70   10.80
  -1  21   0   26.10   11.30
  -1  21   0    5.30    9.90
   1  21   0    7.50   11.80
   1  21   0   14.50    9.50
  -2 -21  -1   -9.50   11.60
   2 -21   1    3.70    9.10
   2  21   1    8.30    9.40
   2  21   1    3.40    8.70
  -2  21  -1   -1.90   11.70
  -2  21  -1  -13.90   10.80
  -3 -21  -2    2.20   11.70
   3 -21   2   16.10    7.40
   3  21   2   -2.90    9.40
  -3  21  -2    0.60   12.60
  -3  21  -2   13.00    9.60
   3  21   2    9.10    8.60
   0  22  -1  281.07   11.60
   0  22  -1  237.28   13.90
   0  22   1  260.47    9.30
   0  22   1  245.98   11.80
   1  22   0  107.09   10.20
  -1  22   0  105.29   12.10
  -1  22   0   71.69   11.80
   1  22   0   74.39   13.30
 -10   0 -12  169.98    8.00
 -10   0 -12  173.08    7.40
  10   0  12  170.58    4.40
 -10   0 -12  156.58    6.20
  10   0  12  175.38    7.70
   9   0  11   48.90    3.80
  -9   0 -11   57.29    4.70
  -9   0 -11   50.29    5.40
   9   0  11   59.89    8.60
  -9   0 -11   55.19    7.10
   8   0  10  217.28    6.00
  -8   0 -10  227.78    5.70
  -8   0 -10  234.18    6.90
   8   0  10  216.68    3.60
  -8   0 -10  209.68    5.30
  -7   0  -9   37.40    4.20
   7   0   9   22.00    6.40
  -7   0  -9   41.00    4.80
   7   0   9   35.30    3.10
  -7   0  -9   28.10    5.80
  -6   0  -8   45.90    3.20
   6   0   8   40.00    5.60
   6   0   8   44.40    2.70
  -6   0  -8   45.20    4.00
  -6   0  -8   47.50    5.00
  -5   0  -7  102.89    2.70
  -5   0  -7   87.19    3.40
  -5   0  -7   95.49    4.30
   5   0   7  112.79    4.60
   5   0   7  100.39    2.30
  -4   0  -6 2448.66    5.60
   4   0   6 2544.75    6.10
   4   0   6 2621.04    3.50
  -4   0  -6 2575.24    4.70
  -4   0  -6 2261.37    4.80
   3   0   5 6670.93    7.30
  -3   0  -5 6153.88    6.20
  -3   0  -5 6872.91    6.60
   2   0   4 1673.93    3.10
  -2   0  -4 1754.72    3.30
  -2   0  -4 1594.14    3.10
   2   0   4 1710.33    2.00
  -2   0  -4 1686.13    3.30
  -1   0  -3 1471.95    2.30
  -1   0  -3 1587.74    2.40
  -1   0  -3 1603.64    1.30
  -1   0  -3 1451.15    2.50
   0   0   2 5602.94    3.30
   0   0  -2 5896.91    3.50
   2   0   0 5870.81    4.30
  -2   0   0 5955.10    4.40
   3   0   1 2593.84    4.10
   3   0   1 2572.24    2.60
  -3   0  -1 2589.14    4.10
   4   0   2  576.14    2.10
  -4   0  -2  586.14    3.50
   4   0   2  590.14    3.50
   5   0   3  109.59    2.70
   5   0   3  105.49    2.30
  -5   0  -3  120.99    2.30
  -5   0  -3  111.39    2.70
   5   0   3  113.79    2.30
  -6   0  -4   93.09    2.90
   6   0   4   94.39    2.70
   6   0   4   95.69    2.60
   6   0   4   89.89    3.20
  -6   0  -4   89.69    4.40
   7   0   5  296.77    3.20
  -7   0  -5  289.47    3.60
  -7   0  -5  286.47    5.30
   7   0   5  285.77    4.30
   8   0   6  378.26    5.30
  -8   0  -6  296.97    4.00
   8   0   6  376.66    3.60
  -8   0  -6  376.46    4.50
  -8   0  -6  380.86    4.90
  -9   0  -7   53.79    4.10
  -9   0  -7   73.49    6.50
  -9   0  -7   61.89    4.30
   9   0   7   69.09    6.80
   9   0   7   70.49    3.60
 -10   0  -8    5.40    7.60
  10   0   8   10.30    8.10
 -10   0  -8    6.60    4.60
  10   0   8   -5.30    4.00
 -10   0  -8   13.90    5.20
  11   0   9  220.48    9.30
 -11   0  -9  197.78    5.40
 -11   0  -9  245.58    8.30
 -11   0  -9  215.58    6.50
  11   0   9  223.18    5.20
  10  -1  12   -1.70   10.40
 -10  -1 -12   22.00    7.30
 -10  -1 -12   21.20    6.10
 -10  -1 -12    1.40    8.40
  10  -1  12   14.60    5.00
  10   1  12   11.70    4.10
 -10   1 -12   13.40    5.80
 -10   1 -12    4.30    6.20
 -10   1 -12   16.40    7.00
  -9  -1 -11   76.69    6.20
   9  -1  11   78.69    3.70
   9  -1  11   70.29    9.10
  -9  -1 -11   84.79    7.10
  -9  -1 -11   59.59    4.40
  -9   1 -11   57.89    5.80
   9   1  11   60.69    8.10
  -9   1 -11   70.89    7.70
   9   1  11   80.19    3.40
  -9   1 -11   67.09    5.90
  -8  -1 -10  152.68    5.40
   8  -1  10  134.39    3.90
  -8  -1 -10  139.89    4.00
   8  -1  10  150.58    7.20
  -8  -1 -10  155.58    4.90
   8   1  10  139.59    5.40
  -8   1 -10  132.69    3.80
  -8   1 -10  135.39    5.20
   8   1  10  151.28    3.10
  -8   1 -10  140.99    6.30
  -7  -1  -9  125.29    3.40
   7  -1   9  136.69    4.90
   7  -1   9  139.99    3.00
  -7  -1  -9  152.28    5.90
  -7  -1  -9  143.59    5.00
  -7   1  -9  136.39    4.60
   7   1   9  144.49    2.50
   7   1   9  152.28    6.40
  -7   1  -9  139.99    4.40
  -7   1  -9  140.39    5.90
  -6  -1  -8   20.40    5.10
   6  -1   8   29.00    5.60
   6  -1   8   18.00    2.40
  -6  -1  -8   16.40    4.10
  -6  -1  -8   20.30    4.40
   6   1   8   10.00    5.60
  -6   1  -8   15.60    3.60
  -6   1  -8   19.90    4.30
  -6   1  -8   17.50    2.90
   6   1   8   16.60    1.90
   5  -1   7  425.46    2.50
   5  -1   7  419.76    5.00
  -5  -1  -7  387.76    3.80
  -5  -1  -7  420.96    4.70
  -5  -1  -7  441.46    4.10
  -5   1  -7  432.56    3.10
   5   1   7  435.96    2.30
  -5   1  -7  394.96    3.70
   5   1   7  433.16    4.90
  -5   1  -7  413.96    3.60
   4  -1   6 3209.68    4.00
  -4  -1  -6 3309.67    5.30
   4  -1   6 3339.07    6.70
  -4  -1  -6 3169.08    6.20
   4   1   6 3445.76    3.50
  -4   1  -6 2810.12    5.20
  -4   1  -6 3222.88    5.60
  -4   1  -6 3254.07    5.20
   4   1   6 3282.77    6.60
  -3  -1  -5 1584.64    4.30
   3  -1   5 1579.54    4.40
   3  -1   5 1561.84    2.70
  -3  -1  -5 1636.04    4.00
  -3   1  -5 1460.65    3.30
   3   1   5 1547.15    3.80
  -3   1  -5 1598.64    4.20
   3   1   5 1592.74    2.10
   3   1   5 1599.44    3.80
  -3   1  -5 1621.64    3.90
   2  -1   4  470.55    2.50
  -2  -1  -4  456.15    2.60
  -2  -1  -4  487.55    2.40
   2  -1   4  482.35    1.90
  -2   1  -4  464.65    2.40
   2   1   4  483.35    2.00
  -2   1  -4  483.55    2.00
   2   1   4  489.15    2.70
  -2   1  -4  454.65    1.90
  -2   1  -4  480.55    1.50
   2   1   4  490.05    1.00
  -1  -1  -3    4.00    1.00
  -1  -1  -3    1.60    1.50
   1  -1   3    1.90    1.50
   1   1   3    3.10    0.20
  -1   1  -3    1.20    1.20
  -1   1  -3    2.40    1.60
  -1   1  -3    3.10    1.00
   1   1   3    2.20    1.10
   0  -1  -2   37.50    0.40
   0  -1   2   38.70    1.00
   0  -1  -2   40.40    1.00
   0   1   2   36.80    1.00
   0   1  -2   35.20    1.00
   0   1  -2   47.50    0.60
   1  -1  -1  299.77    1.00
   1  -1  -1  266.87    0.60
   1   1  -1  303.47    3.10
   1   1  -1  280.37    0.80
   2  -1   0  345.87    0.70
   2  -1   0  389.26    1.70
  -2  -1   0  372.76    1.80
   2  -1   0  370.26    1.30
   2   1   0  349.57    1.70
  -2   1   0  348.77    0.70
   2   1   0  346.07    1.40
  -2   1   0  381.06    2.10
   3  -1   1 4442.76    3.90
   3  -1   1 4449.96    4.90
  -3  -1  -1 4169.68    3.90
  -3  -1  -1 4193.48    4.80
  -3   1  -1 4466.35    4.90
   3   1   1 4224.48    4.80
   3   1   1 4162.98    3.70
   4  -1   2 1934.41    4.10
   4  -1   2 2011.70    3.50
  -4  -1  -2 1938.01    4.10
   4  -1   2 1957.10    2.80
  -4  -1  -2 1955.90    3.40
  -4   1  -2 1968.00    4.70
   4   1   2 1959.80    4.50
   4   1   2 1922.31    3.00
   5  -1   3    4.50    2.30
   5  -1   3   10.30    2.60
   5  -1   3    4.70    2.00
  -5  -1  -3   11.70    2.50
  -5  -1  -3    4.80    2.60
  -5   1  -3    7.00    2.50
   5   1   3   11.70    3.50
   5   1   3    8.90    2.20
   6  -1   4   51.89    4.50
   6  -1   4   53.99    2.70
  -6  -1  -4   53.59    3.00
  -6  -1  -4   67.29    4.20
  -6   1  -4   62.99    4.30
   6   1   4   54.69    3.20
   6   1   4   59.29    2.10
  -7  -1  -5  201.88    5.50
   7  -1   5  194.28    3.20
  -7  -1  -5  207.68    3.70
   7  -1   5  184.78    4.20
   7   1   5  212.58    3.30
  -7   1  -5  193.28    3.20
   7   1   5  207.88    5.40
  -7   1  -5  171.88    3.10
  -7   1  -5  193.38    4.00
   7   1   5  206.88    3.00
   8  -1   6  638.84    7.20
  -8  -1  -6  670.13    4.90
  -8  -1  -6  663.73    6.80
   8  -1   6  642.54    4.20
   8   1   6  680.03    4.80
  -8   1  -6  650.83    7.00
   8   1   6  679.93    4.00
   8   1   6  665.63    7.00
  -8   1  -6  641.34    4.60
  -8   1  -6  577.84    4.20
  -9  -1  -7  100.69    5.10
   9  -1   7   80.99    4.10
  -9  -1  -7   97.19    4.50
  -9  -1  -7   84.99    4.20
   9  -1   7   93.59    7.20
   9   1   7  103.59    4.10
  -9   1  -7   86.39    4.60
  -9   1  -7   75.99    4.00
   9   1   7   94.19    5.20
  -9   1  -7  103.49    6.90
  10  -1   8    7.30    3.80
 -10  -1  -8    9.20    7.60
 -10  -1  -8    0.70    5.40
  10  -1   8    7.00    7.60
 -10  -1  -8   -5.80    4.70
 -10   1  -8    3.20    5.10
  10   1   8   -1.50    3.90
  10   1   8    4.60    7.90
 -10   1  -8   -1.70    4.60
 -10   1  -8   14.60    7.80
 -11  -1  -9   17.70    5.80
 -11  -1  -9   15.10    5.50
  11  -1   9   14.00    4.70
 -11  -1  -9   32.00    8.50
  11  -1   9    1.10    6.60
  11   1   9   17.00    6.60
  11   1   9   16.60    4.80
 -11   1  -9   -1.10    8.00
 -11   1  -9    8.40    5.40
 -11   1  -9   15.50    5.60
 -10  -2 -12   22.30    7.90
  10  -2  12   25.20    7.80
  10  -2  12   29.30    5.20
 -10  -2 -12   27.50    6.60
 -10  -2 -12   34.50    7.50
 -10   2 -12   19.90    6.40
 -10   2 -12   15.60    6.60
  10   2  12   20.90    3.60
 -10   2 -12   36.80    7.90
  -9  -2 -11   46.00    5.60
   9  -2  11   50.89    4.70
   9  -2  11   48.40    6.70
  -9  -2 -11   42.80    6.50
  -9  -2 -11   60.19    7.90
  -9   2 -11   65.89    7.50
  -9   2 -11   45.40    6.00
   9   2  11   45.20    3.10
  -9   2 -11   45.90    5.30
   8  -2  10   98.89    4.10
  -8  -2 -10  101.89    5.80
  -8  -2 -10   84.59    5.00
  -8  -2 -10   96.79    6.20
   8  -2  10   97.69    7.50
  -8   2 -10   86.89    4.70
  -8   2 -10   89.89    5.50
   8   2  10   91.89    3.00
  -8   2 -10   92.79    6.70
   7  -2   9  276.87    6.90
  -7  -2  -9  287.47    5.30
  -7  -2  -9  255.97    4.90
   7  -2   9  278.57    4.20
  -7  -2  -9  253.77    4.60
   7   2   9  274.67    2.70
   7   2   9  268.07    6.90
  -7   2  -9  290.47    4.90
  -7   2  -9  266.87    4.60
  -7   2  -9  275.77    6.00
  -6  -2  -8  660.73    5.80
  -6  -2  -8  699.73    5.20
   6  -2   8  705.43    6.60
   6  -2   8  690.13    3.60
   6   2   8  698.03    2.70
  -6   2  -8  692.73    5.90
  -6   2  -8  706.33    4.00
   6   2   8  693.73    6.40
  -6   2  -8  640.24    4.60
   5  -2   7  213.68    2.60
  -5  -2  -7  199.08    4.40
  -5  -2  -7  213.58    3.90
   5  -2   7  216.58    4.70
   5   2   7  197.98    2.90
  -5   2  -7  189.88    2.60
   5   2   7  199.88    1.90
   5   2   7  200.28    3.60
  -5   2  -7  207.08    4.50
  -5   2  -7  224.48    3.80
  -4  -2  -6  466.45    4.10
   4  -2   6  515.75    4.30
   4  -2   6  508.15    3.00
  -4  -2  -6  492.75    3.60
  -4   2  -6  521.05    3.50
  -4   2  -6  512.05    4.10
   4   2   6  490.75    1.80
  -4   2  -6  450.35    2.70
   4   2   6  489.45    4.30
   4   2   6  465.75    2.80
   3  -2   5 1035.40    3.40
  -3  -2  -5 1000.40    3.90
  -3  -2  -5 1073.39    3.60
   3  -2   5 1051.29    2.90
  -3   2  -5 1110.59    2.60
   3   2   5 1014.30    3.50
   3   2   5 1057.59    3.50
  -3   2  -5  982.20    3.40
  -3   2  -5 1059.09    3.80
  -3   2  -5 1088.19    3.60
   2  -2   4    1.80    1.70
   2  -2   4    6.80    2.20
  -2  -2  -4    4.00    1.60
  -2  -2  -4    3.80    2.30
   2  -2   4    0.60    2.00
  -2   2  -4    0.20    1.50
  -2   2  -4    0.80    1.50
   2   2   4   -0.70    2.20
  -2   2  -4    1.80    2.10
  -1  -2  -3  213.38    1.80
   1  -2   3  204.78    2.00
  -1   2  -3  208.38    2.00
  -1   2  -3  208.98    1.70
  -1   2  -3  199.48    2.00
   1   2   3  215.98    1.80
   0  -2  -2  590.24    1.50
   0  -2   2  606.14    3.10
   0  -2  -2  567.94    1.30
   0   2  -2  597.04    3.10
   0   2   2  587.34    1.50
  -1  -2   1   22.50    2.60
   1  -2  -1   16.70    0.60
   1  -2  -1   18.20    0.80
  -1   2   1   16.20    0.50
   1   2  -1   29.30    3.50
  -1   2   1   18.40    0.80
   2  -2   0  971.30    2.20
  -2  -2   0  877.81    2.00
  -2  -2   0  922.81    2.30
   2  -2   0 1012.90    2.70
  -2   2   0  971.80    2.20
   2   2   0  889.91    2.30
   2   2   0  917.31    2.20
  -2   2   0  906.81    1.10
  -2   2   0  954.10    0.80
  -3  -2  -1 3321.87    4.30
   3  -2   1 3632.24    5.20
   3  -2   1 3612.64    4.00
  -3  -2  -1 3383.06    4.00
   3   2   1 3400.96    3.90
   3   2   1 3394.86    4.20
  -3   2  -1 3684.53    5.20
  -3   2  -1 2937.41    2.40
  -4  -2  -2 1204.28    2.90
   4  -2   2 1273.07    3.80
   4  -2   2 1258.57    3.30
  -4  -2  -2 1152.58    3.40
   4   2   2 1185.98    4.00
  -4   2  -2 1248.28    4.30
  -4   2  -2 1117.09    2.30
   4   2   2 1212.88    3.20
  -5  -2  -3    7.60    3.70
  -5  -2  -3    9.20    2.70
   5  -2   3    9.50    3.90
   5  -2   3    2.80    1.80
  -5   2  -3    0.50    3.70
  -5   2  -3    4.20    1.80
   5   2   3   17.10    3.70
   5   2   3    4.60    2.50
  -6  -2  -4   92.29    3.20
  -6  -2  -4  106.39    3.30
   6  -2   4   98.29    2.90
   6  -2   4  109.09    4.70
  -6   2  -4  103.09    3.30
   6   2   4  101.89    2.30
   6   2   4   99.19    4.20
  -6   2  -4   91.89    2.40
  -7  -2  -5   10.00    5.30
   7  -2   5    7.50    3.30
  -7  -2  -5    4.40    3.70
   7  -2   5   -2.40    4.10
   7   2   5    3.20    5.10
  -7   2  -5   10.00    2.70
   7   2   5    6.30    3.40
  -7   2  -5    6.70    5.40
  -8  -2  -6  234.88    4.50
   8  -2   6  212.48    5.00
   8  -2   6  211.78    4.00
  -8  -2  -6  232.58    6.50
  -8   2  -6  195.98    3.40
   8   2   6  214.48    3.40
   8   2   6  220.08    4.50
  -8   2  -6  212.88    6.50
   8   2   6  218.28    6.50
  -8   2  -6  214.28    3.90
  -9  -2  -7  264.67    7.10
  -9  -2  -7  276.17    5.30
   9  -2   7  262.87    7.80
   9  -2   7  269.67    4.60
  -9   2  -7  273.47    5.40
   9   2   7  276.27    3.80
   9   2   7  248.18    7.30
  -9   2  -7  253.17    4.30
  -9   2  -7  260.27    4.50
  10  -2   8   22.60    4.50
 -10  -2  -8   21.40    5.70
 -10  -2  -8   20.70    5.60
 -10  -2  -8   18.80    4.60
  10  -2   8   17.00    6.20
  10   2   8    2.90    7.80
 -10   2  -8   20.60    5.10
 -10   2  -8    7.00    7.90
  10   2   8   16.30    4.20
 -10   2  -8   12.50    4.50
  11  -2   9   72.89    5.10
  11  -2   9   83.49    9.70
 -11  -2  -9   86.49    6.20
 -11  -2  -9   85.89    6.50
 -11  -2  -9   64.49    5.60
 -11   2  -9   80.19    4.90
 -11   2  -9   78.09    9.10
 -11   2  -9   79.79    5.40
  11   2   9   74.29    8.50
  11   2   9   83.69    4.60
  10  -3  12  539.45   12.00
 -10  -3 -12  517.25    8.20
 -10  -3 -12  535.75    9.10
 -10  -3 -12  482.25    7.00
 -10   3 -12  544.35    8.90
 -10   3 -12  523.05    7.30
 -10   3 -12  482.65    6.80
  10   3  12  503.65    3.70
   9  -3  11  578.14   10.40
  -9  -3 -11  583.14    8.70
   9  -3  11  596.04    6.10
  -9  -3 -11  592.14    7.60
  -9  -3 -11  574.44    6.90
  -9   3 -11  552.34    6.10
   9   3  11  583.44    3.70
  -9   3 -11  606.04    6.90
  -9   3 -11  619.04    8.10
   8  -3  10  732.33    8.70
  -8  -3 -10  740.03    7.40
   8  -3  10  752.42    5.10
  -8  -3 -10  733.03    6.60
  -8  -3 -10  670.03    5.00
   8   3  10  727.53    3.30
  -8   3 -10  708.03    5.80
  -8   3 -10  753.42    6.10
  -8   3 -10  773.52    6.20
  -7  -3  -9  605.64    6.80
  -7  -3  -9  615.24    6.00
   7  -3   9  607.24    4.80
   7  -3   9  595.64    7.10
   7   3   9  614.14    3.00
  -7   3  -9  572.14    5.30
  -7   3  -9  611.74    5.30
  -7   3  -9  634.14    6.40
  -6  -3  -8  179.58    5.50
   6  -3   8  198.68    3.40
  -6  -3  -8  188.28    3.70
   6  -3   8  201.78    6.30
  -6   3  -8  207.78    4.30
   6   3   8  187.58    2.10
  -6   3  -8  184.78    4.00
  -6   3  -8  204.28    5.50
   6   3   8  197.18    4.50
  -5  -3  -7  365.36    3.40
   5  -3   7  374.26    5.10
   5  -3   7  369.36    3.20
  -5  -3  -7  356.16    4.90
  -5   3  -7  339.47    3.80
  -5   3  -7  374.76    4.50
   5   3   7  375.76    2.00
   5   3   7  385.16    4.10
  -5   3  -7  377.86    4.00
   4  -3   6 2978.50    6.70
   4  -3   6 2900.91    5.10
  -4  -3  -6 2943.31    5.80
  -4  -3  -6 2843.22    6.30
  -4   3  -6 3059.59    4.70
  -4   3  -6 2973.20    5.50
  -4   3  -6 2723.63    5.30
   4   3   6 2895.31    5.70
  -4   3  -6 2906.41    6.10
  -3  -3  -5  163.28    2.40
  -3  -3  -5  168.88    3.00
   3  -3   5  173.78    2.70
   3  -3   5  176.68    2.60
   3  -3   5  182.48    2.60
  -3   3  -5  181.48    3.10
  -3   3  -5  173.08    2.70
   3   3   5  166.28    2.90
  -3   3  -5  189.48    2.30
   2  -3   4    8.90    1.60
   2  -3   4    9.30    2.30
  -2  -3  -4    9.00    2.60
   2  -3   4   11.60    2.40
  -2  -3  -4   13.00    2.30
  -2   3  -4   16.90    2.30
  -2   3  -4   12.30    2.10
   2   3   4   12.40    1.60
  -2   3  -4   10.60    2.20
  -1  -3  -3  183.18    1.50
   1  -3   3  180.38    2.50
  -1   3  -3  162.18    2.50
  -1   3  -3  178.08    2.80
   1   3   3  179.08    1.90
   0  -3   2    8.30    4.30
   0  -3  -2    0.70    1.50
   0  -3  -2    3.50    1.20
   0   3  -2    4.20    6.30
   0   3   2    2.50    1.30
   1  -3  -1  513.05    1.60
  -1  -3   1  520.85    3.30
   1  -3  -1  494.65    1.20
  -1   3   1  497.05    1.60
   1   3  -1  547.45    4.20
  -1   3   1  493.25    1.10
   2  -3   0  167.48    1.20
   2  -3   0  163.18    2.00
  -2  -3   0  159.78    2.00
  -2  -3   0  149.09    2.30
  -2   3   0  171.18    2.40
  -2   3   0  160.88    1.50
   2   3   0  149.09    1.60
  -3  -3  -1 1267.77    3.60
   3  -3   1 1332.57    3.10
  -3  -3  -1 1216.38    2.80
   3  -3   1 1385.56    4.30
   3   3   1 1262.87    3.00
  -3   3  -1 1328.17    2.80
  -3   3  -1 1234.38    2.00
   3   3   1 1246.98    2.70
  -4  -3  -2 1883.01    4.80
   4  -3   2 2043.70    5.40
  -4  -3  -2 1907.71    4.20
   4  -3   2 1970.60    4.00
  -4   3  -2 2032.90    4.10
  -4   3  -2 2008.80    5.20
   4   3   2 1910.11    4.60
  -4   3  -2 1831.02    2.70
  -4   3  -2 1959.10    2.70
   4   3   2 1942.81    3.90
  -5  -3  -3  445.96    2.70
  -5  -3  -3  432.56    3.30
   5  -3   3  451.95    3.10
   5  -3   3  460.65    3.70
   5   3   3  448.06    4.20
   5   3   3  448.96    3.20
  -5   3  -3  420.26    2.30
  -5   3  -3  467.75    4.50
  -6  -3  -4  922.81    5.40
   6  -3   4  934.41    4.80
  -6  -3  -4  958.80    4.40
   6  -3   4  955.10    4.10
   6   3   4  928.41    5.40
   6   3   4  954.40    4.20
  -6   3  -4  864.21    3.10
  -6   3  -4  944.61    4.60
  -7  -3  -5 2741.63    8.20
   7  -3   5 2786.12    5.90
  -7  -3  -5 2821.32    6.70
   7  -3   5 2825.32    7.80
   7   3   5 2621.64    7.10
  -7   3  -5 2806.52    7.30
   7   3   5 2833.12    6.30
  -7   3  -5 2565.84    5.20
   8  -3   6 2331.17    9.70
  -8  -3  -6 2305.77    8.90
  -8  -3  -6 2334.47    7.10
   8  -3   6 2315.37    6.30
  -8   3  -6 2101.79    5.50
   8   3   6 2217.68    5.50
   8   3   6 2230.88    7.70
   8   3   6 2337.57    6.60
  -8   3  -6 2641.24    9.20
  -9  -3  -7  642.64    6.10
   9  -3   7  634.34    8.50
   9  -3   7  642.84    5.20
  -9  -3  -7  637.24    7.50
   9   3   7  661.23    4.50
   9   3   7  645.04    4.20
   9   3   7  608.04    7.80
  -9   3  -7  590.84    4.70
  -9   3  -7  652.83    7.80
  10  -3   8  156.58    5.00
  10  -3   8  138.59    8.90
 -10  -3  -8  152.48    6.30
 -10  -3  -8  151.58    7.70
 -10   3  -8  177.18    7.70
  10   3   8  139.89    8.10
  10   3   8  161.48    3.90
 -10   3  -8  139.99    4.40
  11  -3   9   17.40    5.30
 -11  -3  -9   27.80    9.00
 -11  -3  -9   23.60    5.70
 -11  -3  -9    5.10    6.70
  11  -3   9   21.00    7.50
 -11   3  -9   25.50    9.00
 -11   3  -9   15.00    5.60
  11   3   9   16.80    4.50
   9  -4  11   99.19    9.10
  -9  -4 -11   89.99    6.10
  -9  -4 -11   70.69    6.40
  -9  -4 -11   61.99    4.60
   9  -4  11   86.59    5.50
   9   4  11   87.29    2.80
  -9   4 -11   78.69    6.40
  -9   4 -11   75.99    5.90
   8  -4  10    1.00    5.20
   8  -4  10   13.60    6.00
  -8  -4 -10   14.80    5.20
  -8  -4 -10    3.10    6.10
  -8  -4 -10    7.70    4.80
  -8   4 -10    2.70    5.60
  -8   4 -10    3.30    5.20
  -8   4 -10    1.80    6.70
   8   4  10   10.80    2.50
   7  -4   9    4.20    4.10
   7  -4   9   11.90    5.00
  -7  -4  -9    4.70    5.10
  -7  -4  -9    4.60    6.20
   7   4   9    5.90    5.00
  -7   4  -9    7.50    3.40
  -7   4  -9    2.50    4.60
  -7   4  -9    5.60    5.80
   7   4   9    2.50    2.30
  -6  -4  -8   11.70    4.50
   6  -4   8    6.50    6.10
   6  -4   8    5.40    3.70
  -6  -4  -8   11.40    5.10
   6   4   8   13.30    2.00
  -6   4  -8   12.20    3.70
  -6   4  -8    8.60    4.00
   6   4   8    5.00    4.50
  -6   4  -8    9.10    3.80
  -5  -4  -7   93.79    4.80
   5  -4   7  111.79    3.10
   5  -4   7  110.29    5.10
  -5  -4  -7  108.99    4.20
  -5   4  -7  103.89    2.80
   5   4   7  109.39    4.00
  -5   4  -7   98.99    4.50
  -5   4  -7  102.79    3.70
  -5   4  -7   94.09    3.60
   4  -4   6 1336.67    4.90
  -4  -4  -6 1426.36    4.90
  -4  -4  -6 1362.86    4.60
   4  -4   6 1387.16    4.40
  -4   4  -6 1434.66    4.10
  -4   4  -6 1447.76    5.20
  -4   4  -6 1293.67    4.50
   4   4   6 1415.76    4.80
   3  -4   5  761.92    4.40
   3  -4   5  745.73    3.80
  -3  -4  -5  747.13    3.70
  -3  -4  -5  749.33    4.00
   3  -4   5  723.23    3.50
   3   4   5  753.62    3.00
  -3   4  -5  745.53    3.40
  -3   4  -5  686.63    3.50
   2  -4   4  157.68    3.20
  -2  -4  -4  155.48    2.60
   2  -4   4  149.49    2.70
  -2   4  -4  133.49    2.00
  -2   4  -4  155.48    2.90
   2   4   4  145.69    1.90
  -1  -4  -3   84.79    1.60
   1  -4   3   94.69    3.30
  -1   4  -3   89.99    3.70
  -1   4  -3   82.49    3.60
   1   4   3   82.69    2.00
   0  -4  -2   94.89    1.60
   0  -4   2   86.19    5.30
   0   4   2   96.49    1.60
   0   4  -2  128.39    6.70
   1  -4  -1 1809.92    3.40
   1  -4  -1 1739.93    2.40
  -1  -4   1 1911.61    5.80
  -1   4   1 1722.53    2.30
  -1   4   1 1810.12    3.30
   1   4  -1 1910.91    5.10
  -2  -4   0 1590.84    3.40
   2  -4   0 1668.93    3.50
   2  -4   0 1695.83    6.30
  -2   4   0 1586.74    3.00
   2   4   0 1600.24    3.40
  -2   4   0 1712.83    3.50
   3  -4   1  802.02    1.80
  -3  -4  -1  846.62    3.60
   3  -4   1  822.82    2.60
  -3  -4  -1  798.52    2.80
   3  -4   1  932.11    4.60
  -3   4  -1  838.12    3.20
  -3   4  -1  863.31    3.20
   3   4   1  808.12    2.70
  -4  -4  -2  317.37    3.20
   4  -4   2  342.77    4.30
   4  -4   2  312.27    2.30
  -4  -4  -2  321.97    3.70
  -4   4  -2  324.67    2.30
   4   4   2  319.27    3.00
  -4   4  -2  315.27    1.60
  -4   4  -2  291.67    1.90
  -5  -4  -3  594.94    3.70
   5  -4   3  614.84    3.60
  -5  -4  -3  614.94    3.90
   5  -4   3  658.93    4.30
  -5   4  -3  568.04    2.50
   5   4   3  604.44    3.00
  -5   4  -3  629.14    2.40
  -6  -4  -4  185.68    2.90
  -6  -4  -4  193.18    4.70
   6  -4   4  200.68    5.30
   6  -4   4  201.18    3.50
   6   4   4  200.78    3.70
   6   4   4  188.88    3.40
  -6   4  -4  180.48    2.40
  -7  -4  -5   49.60    4.10
  -7  -4  -5   50.09    4.50
   7  -4   5   52.69    3.40
   7  -4   5   61.79    6.10
   7   4   5   49.00    5.30
   7   4   5   57.39    4.20
  -7   4  -5   52.09    3.00
  -7   4  -5   55.59    5.60
   8  -4   6  259.67    7.50
   8  -4   6  250.47    4.60
  -8  -4  -6  240.78    6.30
  -8  -4  -6  252.67    4.90
  -8   4  -6  233.78    4.20
   8   4   6  266.37    3.60
  -8   4  -6  266.77    6.90
   8   4   6  249.78    6.20
  -9  -4  -7  232.88    5.70
   9  -4   7  265.47    7.70
   9  -4   7  258.87    4.60
  -9  -4  -7  240.68    5.60
  -9   4  -7  255.97    5.70
   9   4   7  261.57    4.10
  -9   4  -7  229.08    4.20
   9   4   7  255.27    3.70
 -10  -4  -8  352.16    8.50
  10  -4   8  355.56    9.10
  10  -4   8  345.97    5.70
 -10  -4  -8  357.16    7.00
 -10   4  -8  326.47    4.90
  10   4   8  359.26    5.90
  10   4   8  363.16    4.20
 -11  -4  -9  180.78    7.10
 -11  -4  -9  175.38    6.90
  11  -4   9  170.58    5.40
 -11  -4  -9  154.18    6.10
  11  -4   9  180.98   10.10
  11   4   9  171.48    4.70
 -11   4  -9  156.28    5.40
  -9  -5 -11  112.39    8.10
   9  -5  11   85.99    9.90
  -9  -5 -11   80.89    6.40
  -9  -5 -11   93.39    5.40
   9  -5  11   82.09    5.60
  -9   5 -11   90.09    6.40
  -9   5 -11   78.29    5.60
   9   5  11   92.59    2.70
   8  -5  10  100.19    8.20
  -8  -5 -10   97.79    5.90
   8  -5  10  112.39    5.90
  -8  -5 -10   90.69    6.60
  -8   5 -10   95.79    5.50
  -8   5 -10   86.59    5.40
   8   5  10   95.19    2.50
  -7  -5  -9   -3.10    6.40
   7  -5   9   -1.00    5.40
  -7  -5  -9    2.60    4.00
   7  -5   9    2.50    4.40
   7   5   9    7.00    4.90
  -7   5  -9   -3.90    4.30
  -7   5  -9    6.30    4.40
   7   5   9    0.60    2.40
   6  -5   8    4.40    4.20
  -6  -5  -8    0.90    5.00
   6  -5   8    6.90    4.60
  -6  -5  -8    1.90    5.50
   6   5   8    6.00    4.40
  -6   5  -8   -5.40    4.30
  -6   5  -8    5.00    4.20
  -5  -5  -7   39.50    4.90
   5  -5   7   53.49    5.40
   5  -5   7   56.79    3.70
  -5  -5  -7   48.70    4.30
  -5   5  -7   46.30    3.60
  -5   5  -7   54.69    3.30
   5   5   7   45.50    4.20
  -5   5  -7   52.19    3.60
   4  -5   6  556.04    4.20
  -4  -5  -6  548.95    4.20
   4  -5   6  574.84    4.20
   4  -5   6  512.15    3.80
  -4  -5  -6  544.25    4.60
   4   5   6  546.65    4.20
  -4   5  -6  512.65    4.00
  -4   5  -6  551.74    3.00
  -3  -5  -5    3.00    3.20
   3  -5   5    5.60    4.00
   3  -5   5    3.50    2.10
   3  -5   5    5.60    3.50
  -3  -5  -5    0.70    3.70
  -3   5  -5   -3.80    3.20
  -3   5  -5    8.30    3.20
   3   5   5    3.20    3.20
   2  -5   4  957.80    4.90
   2  -5   4  692.23    4.00
  -2  -5  -4  660.13    3.20
   2   5   4  657.33    3.20
  -2   5  -4  668.43    4.20
  -2   5  -4  650.23    4.40
   1  -5   3  787.72    5.50
  -1  -5  -3  799.12    3.00
  -1   5  -3  768.32    5.10
   1   5   3  778.82    2.90
  -1   5  -3  889.61    6.80
   0  -5  -2  353.96    2.10
   0  -5   2  328.57    6.40
   0   5  -2  375.86    5.80
   0   5   2  360.16    2.30
   0   5   2  358.86    2.10
   1  -5  -1 9873.11    7.90
  -1  -5   1 9835.02    9.90
   1   5  -1 9999.00   10.50
   2  -5   0  439.96    2.40
  -2  -5   0  383.56    2.80
   2  -5   0  384.66    5.10
  -2   5   0  402.36    2.30
  -2   5   0  438.26    2.40
   2   5   0  391.96    3.30
   3  -5   1  205.78    2.00
  -3  -5  -1  192.38    2.30
   3  -5   1  197.68    2.20
  -3  -5  -1  197.48    3.40
   3   5   1  183.28    2.20
  -3   5  -1  196.18    5.10
  -3   5  -1  204.68    2.20
  -4  -5  -2    2.50    3.60
   4  -5   2    0.10    2.80
   4  -5   2    2.90    1.80
  -4  -5  -2    3.80    3.10
   4  -5   2  -11.10    4.50
  -4   5  -2   -1.60    2.80
  -4   5  -2    3.10    2.20
   4   5   2   -1.40    3.00
  -5  -5  -3   12.20    4.10
   5  -5   3   15.90    5.00
  -5  -5  -3    7.10    2.50
   5  -5   3   15.00    3.20
  -5   5  -3   16.40    3.20
  -5   5  -3    7.40    2.20
  -5   5  -3   10.70    2.10
   5   5   3   13.10    2.40
  -6  -5  -4    2.20    2.80
   6  -5   4   11.50    3.90
  -6  -5  -4   10.90    4.60
   6  -5   4   -1.20    3.40
  -6   5  -4   -2.20    2.20
  -6   5  -4    1.80    2.40
   6   5   4   -0.30    3.80
   7  -5   5   15.50    4.60
  -7  -5  -5   15.00    4.50
   7  -5   5   19.20    2.80
  -7  -5  -5   12.00    5.60
   7   5   5   24.80    4.30
  -7   5  -5   17.00    3.40
   8  -5   6   34.30    4.50
  -8  -5  -6   29.20    5.10
  -8  -5  -6   28.80    6.30
   8  -5   6   25.20    7.30
   8   5   6   18.00    4.40
  -8   5  -6   25.70    3.40
   9  -5   7   18.80    4.70
   9  -5   7   20.50    6.20
  -9  -5  -7   24.20    7.20
  -9  -5  -7   19.90    4.10
   9   5   7   29.80    5.20
  -9   5  -7   15.00    4.40
 -10  -5  -8  352.56    7.10
 -10  -5  -8  351.06    8.30
  10  -5   8  347.27    9.90
  10  -5   8  354.66    5.70
  10   5   8  370.16    6.50
  10   5   8  352.06    4.50
 -10   5  -8  345.47    5.00
 -11  -5  -9  113.79    7.00
 -11  -5  -9  131.99    8.60
  11  -5   9  120.69   11.20
  11  -5   9  136.19    6.10
  11   5   9  125.69    4.00
 -11   5  -9  120.09    5.30
   9  -6  11  242.68    8.50
  -9  -6 -11  238.18    5.70
  -9  -6 -11  245.48    8.30
   9   6  11  233.08    2.80
  -9   6 -11  231.28    6.50
  -9   6 -11  196.78    6.00
   8  -6  10  356.96    6.00
  -8  -6 -10  373.46    7.80
   8  -6  10  373.56    9.70
  -8  -6 -10  365.96    6.40
   8   6  10  363.46    2.90
   8   6  10  373.26    6.80
  -8   6 -10  316.87    5.70
  -8   6 -10  365.06    6.00
  -7  -6  -9    3.70    5.60
   7  -6   9    0.20    5.80
  -7  -6  -9    1.10    4.70
   7  -6   9    3.40    5.10
  -7   6  -9   -2.80    4.40
   7   6   9   14.20    5.40
  -7   6  -9   -0.90    4.70
   7   6   9    0.50    2.30
   6  -6   8   53.79    6.80
  -6  -6  -8   49.50    5.00
  -6  -6  -8   43.70    5.80
   6  -6   8   48.30    4.60
   6   6   8   54.19    4.80
  -6   6  -8   42.50    4.50
  -6   6  -8   48.90    4.30
  -6   6  -8   46.80    3.90
   5  -6   7   -3.40    5.90
   5  -6   7    0.80    4.00
  -5  -6  -7    8.60    4.40
  -5  -6  -7  -14.50    5.20
  -5   6  -7    0.80    3.60
  -5   6  -7   -6.00    3.90
   5   6   7   -1.20    3.20
   4  -6   6  114.69    4.20
  -4  -6  -6  124.49    4.60
   4  -6   6  139.79    5.50
   4  -6   6  127.39    2.70
  -4  -6  -6  125.19    4.10
   4   6   6  134.99    4.00
  -4   6  -6  114.79    2.90
  -4   6  -6  136.19    3.80
  -3  -6  -5 1034.90    4.40
   3  -6   5 1133.99    6.00
   3  -6   5 1007.40    3.80
  -3  -6  -5 1048.10    5.30
   3   6   5 1010.50    4.40
  -3   6  -5 1052.19    4.80
  -3   6  -5  972.00    5.00
  -2  -6  -4  984.00    3.90
   2  -6   4 1042.10    5.20
  -2   6  -4 1001.50    6.10
  -2   6  -4 1009.50    5.10
   2   6   4  960.90    3.80
  -1  -6  -3 1579.24    3.90
   1  -6   3 1523.05    7.50
  -1   6  -3 1616.24    8.90
   1   6   3 1578.94    3.90
  -1   6  -3 1575.34    7.00
   0  -6   2  482.35    7.90
   0  -6  -2  536.25    2.60
   0   6  -2  579.44    6.50
   0   6   2  526.45    3.70
   0   6   2  531.05    2.50
   1  -6  -1  700.93    2.80
  -1  -6   1  745.63    4.30
   1  -6  -1  727.63    3.90
  -1   6   1  683.03    2.50
  -1   6   1  729.33    3.80
   1   6  -1  761.42    4.20
   2  -6   0 2722.23    5.30
  -2  -6   0 2616.24    5.00
   2  -6   0 2510.75    7.70
  -2   6   0 2414.16    4.10
   2   6   0 2581.84    4.90
  -2   6   0 2719.93    5.20
  -3  -6  -1 1529.25    4.00
   3  -6   1 1681.63    4.30
   3  -6   1 1697.73    4.70
  -3   6  -1 1683.63    4.70
  -3   6  -1 1720.23    7.50
   3   6   1 1595.34    4.60
   4  -6   2    5.60    5.40
   4  -6   2   13.90    3.30
  -4  -6  -2   14.40    3.80
   4  -6   2   13.90    1.70
  -4  -6  -2    8.10    3.50
   4   6   2    7.10    3.30
  -4   6  -2    7.50    3.30
  -4   6  -2   12.80    4.00
   5  -6   3  753.82    3.70
   5  -6   3  838.62    6.60
  -5  -6  -3  743.63    4.30
  -5  -6  -3  751.52    3.70
  -5   6  -3  780.22    3.70
  -5   6  -3  722.53    3.50
   5   6   3  780.62    4.30
  -6  -6  -4   34.70    5.20
   6  -6   4   24.90    2.80
   6  -6   4   34.70    6.20
  -6  -6  -4   27.30    4.20
   6   6   4   35.50    2.90
  -6   6  -4   30.90    2.70
  -6   6  -4   29.70    2.80
  -6   6  -4   29.30    3.70
  -7  -6  -5   16.60    5.90
   7  -6   5   11.90    5.10
   7  -6   5   16.00    4.20
  -7  -6  -5   25.50    4.90
  -7   6  -5   14.80    3.70
  -7   6  -5   12.20    2.80
   7   6   5   18.10    4.40
   8  -6   6   53.39    4.60
  -8  -6  -6   64.59    5.20
   8  -6   6   51.59    7.90
  -8  -6  -6   55.59    6.70
   8   6   6   49.60    4.60
  -8   6  -6   52.29    3.40
  -8   6  -6   43.70    3.60
  -9  -6  -7   65.29    5.80
   9  -6   7   62.99    5.00
  -9  -6  -7   71.69    7.20
   9  -6   7   78.39    8.70
   9   6   7   77.59    5.30
  -9   6  -7   66.39    4.90
  -9   6  -7   67.09    4.00
  10  -6   8    1.80    5.70
 -10  -6  -8    2.90    6.20
  10  -6   8    8.90    7.10
 -10  -6  -8    7.30    6.80
 -10   6  -8    7.40    4.40
 -10   6  -8   -2.40    5.00
  10   6   8    5.00    3.70
  10   6   8   -1.60    5.70
 -11  -6  -9    0.20    8.80
  11  -6   9    1.40   11.60
 -11  -6  -9    0.20    7.00
  11  -6   9   -9.00    6.30
  11   6   9    0.70    3.90
 -11   6  -9    3.50    5.40
  11   6   9   -2.30    6.20
 -11   6  -9    1.50    5.30
  -9  -7 -11  154.28    7.30
   9  -7  11  142.59   11.20
  -9  -7 -11  159.08    6.70
  -9   7 -11  147.49    6.80
   9   7  11  156.38    2.70
  -9   7 -11  164.68    6.50
  -8  -7 -10   10.40    6.50
   8  -7  10   18.00    9.40
  -8  -7 -10   32.80    7.70
   8   7  10   13.60    2.40
  -8   7 -10   10.90    5.50
   8   7  10   13.50    6.30
  -8   7 -10   16.80    5.60
  -7  -7  -9    4.80    6.80
   7  -7   9    3.80    8.10
   7  -7   9    8.60    5.70
  -7  -7  -9    5.40    5.60
  -7   7  -9   -2.00    5.00
   7   7   9    2.80    5.70
  -7   7  -9    6.20    5.10
   6  -7   8  341.67    5.40
  -6  -7  -8  323.87    6.30
   6  -7   8  372.86    7.80
  -6  -7  -8  335.47    5.80
  -6   7  -8  332.37    4.80
   6   7   8  324.37    4.20
  -6   7  -8  348.37    5.00
  -6   7  -8  316.97    5.10
   5  -7   7 1547.45    6.50
   5  -7   7 1481.75    5.70
  -5  -7  -7 1564.54    7.40
  -5  -7  -7 1577.44    5.50
   5  -7   7 1700.13    9.00
   5   7   7 1614.84    6.30
  -5   7  -7 1445.76    6.30
  -5   7  -7 1568.74    5.90
   4  -7   6  736.33    4.60
  -4  -7  -6  738.13    5.80
  -4  -7  -6  733.63    4.80
   4  -7   6  821.02    7.00
  -4   7  -6  690.53    5.40
  -4   7  -6  763.22    5.20
   4   7   6  737.43    3.80
   3  -7   5  560.24    5.00
  -3  -7  -5  492.85    4.10
   3  -7   5  526.65    4.70
  -3   7  -5  498.35    5.00
  -3   7  -5  493.35    5.70
   3   7   5  476.65    4.10
  -2  -7  -4  344.97    3.40
   2  -7   4  343.97    4.20
  -2   7  -4  410.36    7.70
   2   7   4  339.87    2.70
  -2   7  -4  341.97    4.90
  -1  -7  -3  117.29    2.10
   1  -7   3  105.99    7.80
  -1   7  -3  130.19    4.40
   1   7   3   98.69    3.30
   1   7   3  118.29    2.10
  -1   7  -3  140.29    6.60
   0  -7   2   33.90    5.40
   0  -7  -2   27.30    2.60
   0   7   2   21.10    2.60
   0   7  -2   32.80    7.70
   0   7   2   26.80    2.80
   1  -7  -1   70.89    2.70
   1  -7  -1   66.49    2.80
  -1  -7   1   72.99    5.00
   1   7  -1   74.09    4.80
  -1   7   1   61.19    2.60
  -1   7   1   63.09    2.30
  -2  -7   0 1805.92    4.70
   2  -7   0 1897.61    5.30
   2  -7   0 1769.62    6.70
  -2   7   0 1736.13    4.10
  -2   7   0 1891.41    5.30
   2   7   0 1804.12    5.40
   3  -7   1 1692.73    5.20
   3  -7   1 1698.93    5.90
  -3  -7  -1 1617.04    5.20
  -3   7  -1 1723.33    5.20
   3   7   1 1578.14    4.30
  -3   7  -1 1561.84    6.20
   4  -7   2  247.48    4.00
  -4  -7  -2  236.08    4.10
   4  -7   2  260.47    2.80
  -4  -7  -2  251.37    4.70
   4   7   2  245.58    3.00
  -4   7  -2  228.88    4.70
  -4   7  -2  252.97    4.00
  -5  -7  -3  157.18    4.90
  -5  -7  -3  158.88    4.30
   5  -7   3  182.98    6.60
   5  -7   3  149.49    2.30
   5  -7   3  155.78    3.10
   5   7   3  158.08    3.00
  -5   7  -3  163.58    4.90
  -5   7  -3  155.18    3.20
   6  -7   4  610.44    7.60
  -6  -7  -4  554.64    6.20
   6  -7   4  556.94    5.00
  -6  -7  -4  540.45    5.30
  -6   7  -4  540.05    4.00
  -6   7  -4  552.44    3.40
   6   7   4  539.85    4.00
  -6   7  -4  516.05    4.20
  -7  -7  -5   55.69    4.90
   7  -7   5   58.59    3.40
  -7  -7  -5   68.49    4.40
   7  -7   5   70.79    5.40
  -7   7  -5   56.19    3.60
  -7   7  -5   60.29    3.00
   7   7   5   60.69    3.50
   8  -7   6   -1.60    4.80
   8  -7   6   10.60    8.00
  -8  -7  -6    3.30    3.80
  -8  -7  -6    9.80    5.10
  -8   7  -6   17.20    3.90
  -8   7  -6    4.40    3.90
   8   7   6    6.90    4.70
   9  -7   7  150.58    5.60
  -9  -7  -7  159.78    6.40
   9  -7   7  149.29    6.80
  -9  -7  -7  164.58    8.00
  -9   7  -7  147.69    4.60
  -9   7  -7  160.88    4.10
   9   7   7  154.88    4.40
 -10  -7  -8   24.70    6.50
  10  -7   8   21.20    7.70
  10  -7   8   15.10    5.80
 -10  -7  -8   15.90    8.20
 -10   7  -8   30.00    4.40
 -10   7  -8   16.60    4.80
  10   7   8   22.90    5.90
  -9  -8 -11   16.80    7.70
   9  -8  11    6.30   12.80
  -9  -8 -11   27.40    6.60
   9   8  11   10.60    7.30
  -9   8 -11    0.80    6.40
  -9   8 -11    8.00    6.90
   9   8  11   17.60    2.50
  -8  -8 -10  101.89    8.10
  -8  -8 -10  104.39    5.30
   8  -8  10  103.49   10.20
   8   8  10  123.79    6.60
   8   8  10  112.19    2.80
  -8   8 -10   96.19    6.60
  -8   8 -10  102.99    5.60
  -7  -8  -9   68.79    5.90
   7  -8   9   71.89    9.60
  -7  -8  -9   79.59    5.30
  -7   8  -9   67.09    5.10
  -7   8  -9   65.59    5.40
   7   8   9   76.69    6.10
  -7   8  -9   84.39    5.50
  -6  -8  -8  539.55    7.30
  -6  -8  -8  532.35    4.80
   6  -8   8  586.04    9.20
  -6   8  -8  519.65    6.20
  -6   8  -8  508.45    5.50
  -6   8  -8  577.94    5.60
   6   8   8  531.65    5.90
   5  -8   7  291.17    4.70
  -5  -8  -7  273.07    4.00
  -5  -8  -7  286.97    4.70
   5  -8   7  325.27    6.20
   5   8   7  301.17    5.20
  -5   8  -7  281.97    5.10
  -5   8  -7  294.87    5.30
  -4  -8  -6    7.40    4.20
  -4  -8  -6   13.20    5.50
   4  -8   6   23.30    4.70
   4  -8   6   16.80    4.20
  -4   8  -6   16.70    4.70
  -4   8  -6   23.90    5.30
   4   8   6    9.40    3.10
   3  -8   5  221.88    4.80
  -3  -8  -5  223.38    4.10
   3  -8   5  250.77    6.80
   3   8   5  231.48    4.00
  -3   8  -5  211.58    3.90
  -3   8  -5  229.28    7.00
  -2  -8  -4 1515.25    4.30
   2  -8   4 1599.64    8.60
   2   8   4 1523.45    4.20
  -2   8  -4 1565.34    7.30
  -2   8  -4 1547.35    9.20
  -1  -8  -3  641.24    3.80
   1  -8   3  580.54    8.10
   1   8   3  643.04    3.00
   1   8   3  560.44    5.70
  -1   8  -3  667.63    7.60
  -1   8  -3  629.94    7.10
   0  -8  -2   17.90    2.10
   0  -8   2    7.40    5.30
   0   8   2   13.40    2.00
   0   8   2    1.60    4.20
   0   8  -2    3.80    7.10
  -1  -8   1 1179.38    5.40
   1  -8  -1 1149.48    4.30
  -1   8   1 1093.19    3.70
   1   8  -1 1135.99    6.20
  -1   8   1 1133.39    5.20
   2  -8   0  305.57    5.60
   2  -8   0  318.57    4.40
  -2  -8   0  324.87    4.60
  -2   8   0  301.17    3.30
   2   8   0  318.67    3.40
  -2   8   0  320.67    3.40
  -3  -8  -1  360.26    4.40
   3  -8   1  364.86    4.50
   3  -8   1  385.46    7.50
  -3   8  -1  363.06    3.50
   3   8   1  364.46    4.30
  -3   8  -1  344.57    4.70
   4  -8   2 1051.19    4.30
  -4  -8  -2 1009.20    5.90
   4  -8   2  990.30    5.30
  -4  -8  -2  956.60    4.30
   4   8   2  920.11    4.20
  -4   8  -2 1031.20    5.40
  -4   8  -2  970.10    6.00
  -5  -8  -3   -2.20    5.10
   5  -8   3   -7.30    4.30
   5  -8   3   -7.50    7.20
  -5  -8  -3    6.00    4.50
   5  -8   3   -2.50    2.30
   5   8   3    5.90    4.30
  -5   8  -3   -2.70    4.40
  -5   8  -3    3.10    5.50
   6  -8   4    0.00    7.80
   6  -8   4   -4.60    3.40
  -6  -8  -4   12.50    5.80
  -6  -8  -4   -3.80    3.50
  -6   8  -4    2.90    4.90
   6   8   4    5.60    4.60
  -6   8  -4    7.90    4.70
   7  -8   5   68.69    8.50
  -7  -8  -5   47.40    5.50
   7  -8   5   49.99    4.80
  -7  -8  -5   53.69    6.70
  -7   8  -5   53.19    3.00
   7   8   5   59.29    5.10
  -7   8  -5   45.20    5.00
  -7   8  -5   55.09    4.60
  -8  -8  -6   15.50    7.30
   8  -8   6   21.30    9.20
  -8  -8  -6   18.30    4.20
   8  -8   6   20.20    5.30
  -8   8  -6   16.90    5.20
  -8   8  -6   19.20    3.70
   8   8   6   21.70    3.90
  -9  -8  -7   58.99    8.30
  -9  -8  -7   47.40    6.70
   9  -8   7   41.90    6.20
   9  -8   7   51.29    9.50
  -9   8  -7   49.20    5.00
  -9   8  -7   56.79    3.90
   9   8   7   53.39    6.20
 -10  -8  -8  134.89    8.80
  10  -8   8  126.89   11.30
 -10  -8  -8  135.29    7.00
  10  -8   8  115.59    6.80
  10   8   8  132.49    6.90
 -10   8  -8  123.09    5.30
 -10   8  -8  115.09    5.60
  -9  -9 -11   31.60    8.10
  -9  -9 -11   39.30    8.70
   9  -9  11   29.90   14.10
  -9   9 -11   40.80    6.20
   9   9  11   32.80    5.70
  -9   9 -11   27.70    7.20
   9   9  11   31.20    2.90
  -8  -9 -10    5.10    6.50
  -8  -9 -10   10.40    8.50
   8  -9  10   13.90   12.60
   8   9  10   21.40    4.90
  -8   9 -10   13.20    6.60
  -8   9 -10   12.80    5.50
  -7  -9  -9   17.10    5.60
  -7  -9  -9   10.40    6.10
   7  -9   9   33.10   10.10
  -7   9  -9   11.80    5.00
  -7   9  -9   19.00    6.10
   7   9   9    5.80    5.90
  -7   9  -9    7.50    5.30
   6  -9   8   37.30    9.00
  -6  -9  -8   31.50    5.40
  -6  -9  -8   34.90    6.80
  -6   9  -8   30.40    6.30
  -6   9  -8   23.50    5.60
   6   9   8   28.80    5.60
   5  -9   7    8.00    4.70
   5  -9   7   -9.10    8.50
  -5  -9  -7    4.70    6.00
  -5  -9  -7   11.20    3.70
  -5   9  -7   14.70    6.40
   5   9   7   16.40    3.60
  -5   9  -7    8.60    5.40
   4  -9   6   70.99    7.50
  -4  -9  -6   64.39    3.50
   4  -9   6   66.49    4.80
  -4  -9  -6   81.09    6.10
  -4   9  -6   75.89    7.10
  -4   9  -6   70.29    4.00
   4   9   6   75.29    4.50
  -3  -9  -5   20.50    3.00
   3  -9   5   27.70    7.60
   3  -9   5   19.20    5.60
  -3   9  -5   18.80    8.20
   3   9   5   22.30    3.00
  -3   9  -5   25.70    5.50
  -2  -9  -4  393.66    4.20
   2  -9   4  358.76    6.10
   2   9   4  387.36    4.20
  -2   9  -4  391.16    6.90
  -2   9  -4  370.06    5.20
  -1  -9  -3  126.19    2.70
   1  -9   3  115.99    7.60
  -1   9  -3  140.59    7.70
   1   9   3  112.89    5.50
  -1   9  -3  113.99    4.90
   1   9   3  113.69    2.60
   0  -9  -2  146.89    3.50
   0  -9   2  112.09    7.70
   0   9  -2  129.99    5.30
   0   9   2  128.59    5.00
   0   9   2  130.39    3.30
   1  -9  -1   92.49    3.80
  -1  -9   1   86.69    5.70
  -1   9   1   81.49    3.20
  -1   9   1   81.29    3.40
   1   9  -1   90.69    4.10
   2  -9   0   37.00    5.60
  -2  -9   0   37.80    4.80
   2  -9   0   43.00    4.70
   2   9   0   29.90    4.60
  -2   9   0   33.90    3.30
  -2   9   0   26.10    3.40
  -3  -9  -1  397.56    3.80
   3  -9   1  375.36    6.60
   3  -9   1  399.36    3.90
  -3   9  -1  349.37    5.40
   3   9   1  402.66    4.80
  -3   9  -1  410.66    5.10
  -4  -9  -2  256.07    4.70
   4  -9   2  254.27    3.70
   4  -9   2  260.47    4.40
   4   9   2  260.87    4.70
  -4   9  -2  225.98    5.10
  -4   9  -2  263.67    4.90
  -5  -9  -3    0.60    5.80
   5  -9   3    7.30    5.90
   5  -9   3   10.00    2.80
   5  -9   3    6.50    3.70
  -5  -9  -3    5.30    4.70
   5   9   3    2.40    4.70
  -5   9  -3    6.30    4.90
  -5   9  -3    1.00    5.50
   6  -9   4  525.75    5.80
   6  -9   4  438.86    3.30
   6  -9   4  538.05    7.30
  -6  -9  -4  487.95    5.90
  -6  -9  -4  487.35    6.70
   6   9   4  498.75    4.40
  -6   9  -4  526.45    5.90
  -6   9  -4  539.95    8.20
   7  -9   5  199.98    7.50
  -7  -9  -5  177.08    4.50
  -7  -9  -5  196.58    6.80
   7  -9   5  191.78    5.40
  -7   9  -5  184.58    3.30
   7   9   5  190.88    4.30
  -7   9  -5  177.68    4.00
  -7   9  -5  194.88    6.30
   8  -9   6   10.20    5.60
   8  -9   6    7.10    9.90
  -8  -9  -6   12.50    7.70
  -8  -9  -6   -5.60    6.20
   8   9   6    3.30    5.80
  -8   9  -6   11.00    6.30
  -8   9  -6    8.50    3.70
  -9  -9  -7  103.19    7.20
   9  -9   7  110.79   10.80
  -9  -9  -7  117.09    8.70
   9  -9   7  108.29    6.40
  -9   9  -7  113.59    7.10
   9   9   7  108.19    6.00
  -9   9  -7  104.69    4.70
 -10  -9  -8   69.99    7.20
  10  -9   8   84.69    9.70
  10  -9   8   81.69    5.40
 -10  -9  -8   85.79    5.60
 -10   9  -8   79.29    6.50
 -10   9  -8   78.69    4.90
  10   9   8   83.79    6.60
  -8 -10 -10    1.70    7.30
   8 -10  10   -5.30   13.30
  -8 -10 -10  -12.40    8.80
  -8  10 -10   15.20    5.80
  -8  10 -10   12.30    7.80
   8  10  10    0.50    7.10
  -7 -10  -9   -8.60    6.30
   7 -10   9   -4.60    8.10
  -7 -10  -9   -3.00    7.60
  -7  10  -9   -1.80    7.20
  -7  10  -9    5.90    5.70
  -7  10  -9   -0.50    5.80
   7  10   9    8.00    6.60
  -6 -10  -8   33.50    6.20
  -6 -10  -8   38.50    7.50
   6 -10   8   32.10   10.10
   6 -10   8   30.80    5.30
  -6  10  -8   25.90    7.60
  -6  10  -8   43.10    4.40
   6  10   8   39.60    4.40
   5 -10   7   90.49    9.50
   5 -10   7   70.29    5.20
  -5 -10  -7   84.79    5.10
  -5 -10  -7   83.89    4.00
   5  10   7   86.79    5.60
  -5  10  -7   76.39    8.00
  -5  10  -7   90.39    4.50
  -4 -10  -6   55.99    6.40
   4 -10   6   39.00    5.40
  -4 -10  -6   43.20    3.60
   4 -10   6   34.60    9.20
  -4  10  -6   44.50    4.60
  -4  10  -6   25.60    8.60
   4  10   6   45.90    3.60
  -3 -10  -5    2.60    4.50
   3 -10   5    7.50    6.20
  -3  10  -5   -4.60    6.70
   3  10   5    3.80    4.30
  -3  10  -5   -2.50    6.40
   2 -10   4  389.76    6.10
  -2 -10  -4  447.86    3.50
   2  10   4  352.86    6.30
   2  10   4  458.65    4.40
  -2  10  -4  468.45    6.70
  -2  10  -4  484.95    7.80
   1 -10   3  574.14    8.10
  -1 -10  -3  618.94    4.60
  -1  10  -3  599.04    6.50
   1  10   3  514.95    5.10
  -1  10  -3  602.64    6.10
   1  10   3  608.64    3.50
   0 -10  -2  169.88    4.00
   0 -10   2  167.98    8.10
   0  10  -2  153.68    5.10
   0  10   2  162.98    5.70
   0  10  -2  204.58    7.50
   0  10   2  170.88    2.80
  -1 -10   1   99.29    6.70
   1 -10  -1   92.49    4.30
  -1  10   1   85.79    3.50
  -1  10   1   85.69    3.80
   1  10  -1   80.39    6.10
   2 -10   0 1158.58    7.40
  -2 -10   0 1222.38    5.40
   2  10   0 1246.18    6.60
  -2  10   0 1156.28    4.90
  -2  10   0 1247.98    6.50
   3 -10   1  690.03    6.90
  -3 -10  -1  683.13    4.50
   3 -10   1  701.73    4.70
  -3  10  -1  638.14    5.00
   3  10   1  690.13    5.50
  -3  10  -1  731.13    5.90
   4 -10   2   30.50    4.70
  -4 -10  -2   32.80    4.70
   4 -10   2   20.80    3.90
  -4  10  -2   32.40    5.20
   4  10   2   24.30    3.60
  -4  10  -2   28.50    5.20
  -5 -10  -3  303.97    7.00
   5 -10   3  289.57    4.50
  -5 -10  -3  279.87    4.30
   5 -10   3  282.47    4.30
   5 -10   3  316.97    9.70
  -5  10  -3  280.87    5.00
   5  10   3  285.87    5.30
  -5  10  -3  274.37    4.50
   6 -10   4    0.60    8.80
   6 -10   4   10.10    3.10
   6 -10   4    9.10    5.40
  -6 -10  -4    7.70    5.00
  -6 -10  -4   10.00    5.60
   6  10   4   10.20    3.80
  -6  10  -4   15.70    6.20
  -6  10  -4   17.50    5.70
  -7 -10  -5    9.40    4.50
   7 -10   5   13.30    9.50
   7 -10   5    5.40    4.40
  -7 -10  -5    2.90    7.00
  -7  10  -5   -1.50    3.80
  -7  10  -5   -0.60    5.60
  -7  10  -5    5.10    6.80
   7  10   5   -0.10    4.30
  -8 -10  -6   32.80    8.10
  -8 -10  -6   26.40    6.50
   8 -10   6   28.90    6.70
   8 -10   6   33.70   10.50
  -8  10  -6   25.70    4.10
  -8  10  -6   26.30    6.00
  -8  10  -6   28.90    7.40
   8  10   6   22.00    6.30
   9 -10   7  361.96   12.40
  -9 -10  -7  354.26    9.60
   9 -10   7  359.46    7.80
  -9 -10  -7  352.36    8.00
  -9  10  -7  347.47    4.40
  -9  10  -7  391.36    8.20
   9  10   7  359.16    7.30
  10 -10   8  532.15    8.50
 -10 -10  -8  518.85    8.30
 -10 -10  -8  573.54   10.30
  10 -10   8  558.24   14.00
 -10  10  -8  520.25    5.10
  10  10   8  579.94    8.10
 -10  10  -8  531.85    8.80
   8 -11  10  256.37   14.00
  -8 -11 -10  261.07    7.30
  -8 -11 -10  239.28    7.30
  -8  11 -10  251.47   10.10
   8  11  10  265.37    7.70
  -8  11 -10  199.48    6.90
  -7 -11  -9  180.88    6.90
  -7 -11  -9  220.48    8.80
   7 -11   9  195.48    9.50
  -7  11  -9  172.28    7.10
  -7  11  -9  212.08    9.80
   7  11   9  224.78    6.70
  -7  11  -9  208.58    6.40
  -6 -11  -8  630.84    5.60
   6 -11   8  715.43   12.50
   6 -11   8  551.84    6.30
  -6 -11  -8  716.13    8.70
  -6  11  -8  613.04    7.70
   6  11   8  701.93    5.70
  -6  11  -8  713.53   11.00
   5 -11   7  617.64    6.40
  -5 -11  -7  729.73    8.50
   5 -11   7  699.23   11.50
  -5 -11  -7  678.73    6.80
  -5  11  -7  683.43   10.10
  -5  11  -7  599.84    5.90
   5  11   7  702.33    6.70
  -4 -11  -6    4.20    3.70
   4 -11   6   11.70   10.30
   4 -11   6    7.20    5.70
  -4  11  -6   15.20    7.60
   4  11   6   12.80    4.80
  -4  11  -6   -1.90    6.50
  -3 -11  -5   94.79    5.10
   3 -11   5  101.59    5.60
   3  11   5   94.39    4.70
  -3  11  -5   94.29    6.30
  -3  11  -5   93.99    7.60
   2 -11   4  128.49    7.40
  -2 -11  -4  144.79    4.60
  -2  11  -4  148.99    6.30
   2  11   4  141.89    4.40
   2  11   4  125.79    4.80
  -2  11  -4  154.58    8.40
   1 -11   3   72.49    7.50
  -1 -11  -3   72.69    4.30
   1  11   3   71.29    6.40
   1  11   3   79.19    4.20
  -1  11  -3   79.09    7.50
  -1  11  -3   88.29    5.40
   0 -11   2  294.97    8.70
   0 -11  -2  357.26    4.40
   0  11  -2  325.17    8.30
   0  11   2  306.47    3.20
   0  11  -2  309.47    7.10
   0  11   2  291.47    5.00
   1 -11  -1  292.97    5.10
  -1 -11   1  286.27    7.40
   1  11  -1  285.47    6.70
  -1  11   1  259.67    3.10
  -1  11   1  260.97    4.60
   2 -11   0   36.10    6.40
  -2 -11   0   40.00    5.70
   2  11   0   40.50    5.50
  -2  11   0   43.40    3.90
  -2  11   0   52.49    5.50
   3 -11   1  138.89    6.20
  -3 -11  -1  147.89    4.10
   3  11   1  147.89    3.80
  -3  11  -1  135.39    5.60
  -3  11  -1  127.39    4.60
   4 -11   2  301.07    5.90
  -4 -11  -2  277.67    4.40
   4 -11   2  284.07    6.40
  -4  11  -2  246.08    6.00
   4  11   2  278.17    4.30
  -4  11  -2  293.17    6.10
   5 -11   3 1021.90    9.80
  -5 -11  -3 1019.30    8.70
  -5 -11  -3  899.91    6.90
   5 -11   3  903.71    5.00
   5 -11   3  944.91    5.90
   5  11   3  972.20    6.80
  -5  11  -3  898.11    6.70
  -5  11  -3  902.81    7.20
   6 -11   4 1415.06    6.80
  -6 -11  -4 1490.25    9.70
  -6 -11  -4 1360.66    7.70
   6 -11   4 1449.55   10.30
   6 -11   4 1310.47    5.10
  -6  11  -4 1343.97    6.70
   6  11   4 1465.55    7.90
  -6  11  -4 1400.26    7.50
   7 -11   5  566.64    9.20
  -7 -11  -5  527.55    6.80
  -7 -11  -5  570.74    9.00
   7 -11   5  562.74    7.40
  -7  11  -5  532.35    7.10
  -7  11  -5  550.74    7.50
   7  11   5  575.94    5.50
   8 -11   6  143.69    5.30
   8 -11   6  159.08   11.90
  -8 -11  -6  156.68    6.70
  -8 -11  -6  134.19    7.10
  -8  11  -6  119.29    5.10
  -8  11  -6  148.69    7.80
  -8  11  -6  146.99    3.70
   8  11   6  153.28    6.70
   9 -11   7  108.59    5.80
  -9 -11  -7  132.49    7.30
   9 -11   7  123.09   12.80
  -9 -11  -7  111.69    7.70
  -9  11  -7  119.09    8.30
  -9  11  -7  106.79    4.30
   9  11   7  133.79    7.60
 -10 -11  -8   18.70    9.70
  10 -11   8   19.10    8.00
  10 -11   8    8.40   15.00
 -10 -11  -8   16.20    8.20
 -10  11  -8   15.50    5.00
  10  11   8   25.60    7.70
 -10  11  -8    4.00   10.20
  -8 -12 -10   42.80    5.70
   8 -12  10   44.60   13.80
  -8 -12 -10   32.60    9.70
  -8  12 -10   19.20   10.80
   8  12  10   46.20    7.70
  -8  12 -10   38.00    7.60
   7 -12   9  239.88   14.20
  -7 -12  -9  267.67    9.10
  -7 -12  -9  241.08    7.70
  -7  12  -9  245.68   11.60
   7  12   9  265.27    7.20
  -7  12  -9  194.38    7.50
  -6 -12  -8  122.09    6.90
   6 -12   8   39.20    5.00
   6 -12   8  123.39   12.00
  -6 -12  -8  121.59    8.80
  -6  12  -8   88.79    7.60
  -6  12  -8  101.79    9.70
   6  12   8  111.99    5.10
  -5 -12  -7   11.40    5.90
   5 -12   7   33.90   11.20
   5 -12   7    6.20    6.30
  -5 -12  -7   11.40    6.10
   5  12   7   23.40    6.10
  -5  12  -7   14.30    8.40
  -5  12  -7   18.00    7.30
   4 -12   6   -3.80   10.30
   4 -12   6    3.60    6.90
  -4 -12  -6    4.40    4.00
   4  12   6    2.20    4.20
  -4  12  -6    2.30    7.10
  -4  12  -6    9.30    6.80
   3 -12   5  570.14    9.00
  -3 -12  -5  579.64    5.90
  -3  12  -5  590.04    7.00
   3  12   5  444.86    7.70
  -3  12  -5  593.84    9.10
   3  12   5  589.14    4.60
  -2 -12  -4  182.18    5.00
   2 -12   4  162.48    6.90
   2  12   4  180.88    3.80
   2  12   4  154.08    7.00
  -2  12  -4  174.38    6.40
  -2  12  -4  205.48    7.10
   1 -12   3  108.29    7.40
  -1 -12  -3  127.39    4.90
  -1  12  -3  119.69    7.70
   1  12   3   82.39    6.70
  -1  12  -3  116.29    5.90
   1  12   3  126.99    4.70
   0 -12   2   16.20    8.50
   0 -12  -2   16.90    4.60
   0  12  -2   21.00    4.90
   0  12  -2   30.70    7.50
   0  12   2   21.00    6.30
   0  12   2   20.90    4.20
  -1 -12   1   51.29    7.60
   1 -12  -1   62.69    5.10
  -1  12   1   37.60    6.60
  -1  12   1   58.39    4.00
   1  12  -1   40.40    6.70
  -2 -12   0  214.08    5.00
   2 -12   0  213.98    6.60
  -2  12   0  195.78    4.50
  -2  12   0  218.58    6.70
   2  12   0  212.88    6.50
   3 -12   1  222.28    6.60
  -3 -12  -1  254.87    6.00
   3  12   1  256.17    6.10
  -3  12  -1  237.18    6.70
  -3  12  -1  204.88    5.20
   4 -12   2   26.50    6.90
  -4 -12  -2   27.70    4.30
  -4  12  -2   51.29    6.20
   4  12   2   42.20    4.20
  -4  12  -2   30.80    6.70
   5 -12   3   10.40    6.60
   5 -12   3   14.50    4.70
  -5 -12  -3   11.20    6.00
  -5 -12  -3   23.70    7.90
   5  12   3   15.10    4.30
  -5  12  -3   25.30    5.70
  -5  12  -3   19.50    6.20
   6 -12   4  368.16    7.30
  -6 -12  -4  332.87    5.20
   6 -12   4  389.06   12.70
  -6 -12  -4  396.06    6.90
   6 -12   4  304.07    4.10
  -6  12  -4  336.67    5.30
   6  12   4  389.36    6.30
  -6  12  -4  334.97    5.40
  -7 -12  -5  465.45    7.10
   7 -12   5  323.37    4.70
   7 -12   5  443.26    7.50
  -7 -12  -5  402.66    7.20
   7 -12   5  437.56   13.00
  -7  12  -5  400.26    7.50
   7  12   5  444.56    7.10
  -7  12  -5  420.26    5.60
  -8 -12  -6   76.89    9.50
   8 -12   6   55.09   12.30
   8 -12   6   54.59    7.90
  -8 -12  -6   55.09    7.30
  -8  12  -6   63.39    4.70
  -8  12  -6   49.50    7.50
   8  12   6   63.89    7.00
  -8  12  -6   53.99    6.80
   9 -12   7  345.27    8.80
  -9 -12  -7  359.06   10.80
  -9 -12  -7  350.46    8.20
   9 -12   7  346.67   14.90
  -9  12  -7  329.57    4.60
  -9  12  -7  329.17    7.10
   9  12   7  371.56    8.20
   8 -13  10   38.50   14.80
  -8 -13 -10   69.99   10.50
  -8  13 -10   37.50    7.80
   8  13  10   29.80    8.10
  -8  13 -10   43.90   10.90
   8  13  10   61.49    8.10
  -7 -13  -9  136.99    7.90
  -7 -13  -9  135.19    7.30
   7 -13   9  148.69   14.20
  -7  13  -9  123.09    8.00
   7  13   9  110.29    7.70
  -7  13  -9  143.39   11.10
   7  13   9  170.08    7.80
   6 -13   8  341.67    6.80
  -6 -13  -8  442.76    9.90
   6 -13   8  392.06   12.10
  -6 -13  -8  369.96    5.70
   6  13   8  398.16    7.20
  -6  13  -8  374.66    8.60
  -6  13  -8  395.36    8.80
  -5 -13  -7  349.47    7.30
  -5 -13  -7  316.47    5.20
   5 -13   7  290.47    7.60
   5 -13   7  291.57    9.00
  -5  13  -7  322.97    8.40
   5  13   7  329.67    6.60
  -5  13  -7  306.47    8.90
  -4 -13  -6   40.40    5.90
   4 -13   6   50.09    9.70
   4 -13   6   59.99    8.50
  -4  13  -6   50.09    8.70
   4  13   6   56.49    6.00
  -4  13  -6   64.99    6.70
  -3 -13  -5  566.04    6.00
   3 -13   5  519.95    7.10
  -3  13  -5  585.04    7.60
  -3  13  -5  603.84   10.50
   3  13   5  453.75    8.40
   3  13   5  612.44    6.30
  -2 -13  -4  524.95    4.60
   2 -13   4  487.25    7.90
  -2  13  -4  552.84    9.90
   2  13   4  548.75    6.00
   2  13   4  431.76    8.30
  -2  13  -4  531.75    7.20
  -1 -13  -3   32.70    3.70
   1 -13   3   24.00    5.40
   1  13   3   24.60    5.00
  -1  13  -3   32.60    6.00
   1  13   3   26.30    7.30
  -1  13  -3   44.80    8.20
   0 -13   2  157.48    9.40
   0 -13  -2  176.88    3.90
   0  13  -2  182.38    7.80
   0  13   2  181.28    4.80
   0  13   2  165.38    7.80
   0  13  -2  174.48    6.50
   1 -13  -1   -3.00    5.60
  -1 -13   1   -3.40    8.30
  -1  13   1    8.60    4.40
   1  13  -1   15.40    7.30
   1  13  -1    5.70    7.20
  -1  13   1    6.40    5.40
  -2 -13   0  347.87    7.70
   2 -13   0  278.27    7.50
  -2  13   0  295.27    5.20
  -2  13   0  329.47    7.80
   2  13   0  328.77    7.50
   3 -13   1  301.47    6.80
  -3 -13  -1  350.96    6.70
   3  13   1  346.67    5.10
  -3  13  -1  291.57    5.60
  -3  13  -1  325.67    7.40
   4 -13   2  149.79    6.70
  -4 -13  -2  148.09    4.90
   4  13   2  149.59    4.80
  -4  13  -2  130.49    6.20
  -4  13  -2  136.39    5.40
  -5 -13  -3  313.67    9.80
  -5 -13  -3  283.97    6.90
   5 -13   3  269.47    6.20
  -5  13  -3  260.27    5.70
  -5  13  -3  232.18    5.70
   5  13   3  290.37    5.00
   6 -13   4  440.96   10.40
  -6 -13  -4  368.36    5.60
  -6 -13  -4  465.95   10.10
   6 -13   4  396.66    6.10
   6 -13   4  359.16    5.50
  -6  13  -4  376.46    6.10
  -6  13  -4  369.16    5.50
   6  13   4  420.56    7.40
   7 -13   5    5.80    9.70
   7 -13   5    5.20    7.70
  -7 -13  -5    2.20    9.60
   7 -13   5   -5.70    4.40
  -7 -13  -5    2.00    7.40
   7  13   5   -2.50    6.60
  -7  13  -5   15.80    5.50
  -7  13  -5   10.40    7.00
  -8 -13  -6   13.30    9.60
   8 -13   6    5.00   14.90
  -8 -13  -6   15.40    7.80
   8 -13   6   27.80    8.20
  -8  13  -6   14.80    7.80
  -8  13  -6   14.80    5.20
   8  13   6   15.40    5.50
  -8  13  -6   11.40    4.00
  -9 -13  -7  107.69    8.10
  -9 -13  -7  118.29   10.40
   9 -13   7   93.49   15.20
  -9  13  -7  100.89    5.00
   9  13   7  118.49    7.50
  -9  13  -7  118.59    6.60
   7 -14   9   -3.40    7.40
  -7 -14  -9    8.70    7.50
  -7 -14  -9   25.10   10.00
   7 -14   9   13.40   13.30
  -7  14  -9    7.00    6.60
   7  14   9   14.10    7.70
   7  14   9    3.30    8.10
  -7  14  -9    6.00    8.60
  -6 -14  -8    0.30    9.80
  -6 -14  -8   16.30    7.40
   6 -14   8    9.00    6.80
   6 -14   8    7.20   11.50
   6  14   8    4.70    8.10
  -6  14  -8   -8.10    6.70
   6  14   8    2.60    7.40
  -6  14  -8    7.60    7.70
  -5 -14  -7   16.50    7.70
   5 -14   7   17.30   11.10
   5 -14   7   -1.70    6.60
  -5 -14  -7    8.00    6.80
   5  14   7   13.10    6.30
  -5  14  -7   -4.60    7.10
  -5  14  -7    3.30    9.30
  -4 -14  -6   51.49    6.00
   4 -14   6   65.99    7.70
   4 -14   6   31.50    8.40
   4  14   6   46.00    8.20
   4  14   6   60.49    4.70
  -4  14  -6   68.19    9.60
  -4  14  -6   57.69    6.80
  -3 -14  -5  594.34    5.20
   3 -14   5  533.55    6.80
   3  14   5  497.35    9.20
  -3  14  -5  643.04    7.20
   3  14   5  660.13    7.00
  -3  14  -5  700.93   11.00
   2 -14   4 1400.16    9.20
  -2 -14  -4 1726.33    7.70
  -2  14  -4 1733.73    9.60
   2  14   4 1792.22    7.80
   2  14   4 1425.86    8.90
  -2  14  -4 1714.63   12.00
  -1 -14  -3 2414.76    8.40
   1 -14   3 1913.51    9.00
   1  14   3 2069.09    9.60
  -1  14  -3 2260.97    9.90
   1  14   3 2503.75    8.20
  -1  14  -3 2440.06   12.00
   0 -14  -2 2194.38    8.40
   0 -14   2 1773.12   10.20
   0  14  -2 2142.69   12.10
   0  14  -2 2139.69    9.40
   0  14   2 2184.18    7.70
   0  14   2 1969.20   11.00
   1 -14  -1 1335.87    8.50
  -1 -14   1 1242.68    8.80
  -1  14   1 1207.78    9.70
   1  14  -1 1349.77    9.70
  -1  14   1 1210.58    6.60
   1  14  -1 1275.07   10.20
  -2 -14   0  303.57    6.00
   2 -14   0  250.77    7.80
  -2  14   0  272.27    5.70
  -2  14   0  299.07    7.90
   2  14   0  291.97    7.70
  -3 -14  -1  145.79    7.20
   3 -14   1  104.19    6.60
   3  14   1  148.89    7.20
  -3  14  -1  111.49    5.90
  -3  14  -1  139.59    7.80
  -4 -14  -2   13.60    5.20
   4 -14   2   23.50    6.50
  -4  14  -2   27.90    5.80
   4  14   2   34.80    7.00
  -4  14  -2   32.00    6.30
  -5 -14  -3    3.00    6.80
   5 -14   3    1.60    6.50
   5  14   3    6.10    5.00
  -5  14  -3    8.20    5.70
  -5  14  -3    0.90    7.80
  -6 -14  -4    2.10    5.30
   6 -14   4    0.60    5.30
   6 -14   4    0.30   13.10
  -6 -14  -4    0.00   10.50
  -6  14  -4    8.40    8.00
   6  14   4    5.10    7.00
  -6  14  -4   -1.30    5.00
   7 -14   5   40.50   14.40
  -7 -14  -5   46.10    7.70
   7 -14   5   38.10    4.80
  -7 -14  -5   44.10   11.00
  -7  14  -5   39.00    8.10
   7  14   5   42.60    7.70
  -7  14  -5   46.70    5.90
   8 -14   6   19.00   11.80
  -8 -14  -6    2.70    8.10
  -8 -14  -6   18.80    8.10
  -8  14  -6    6.70    5.70
   8  14   6   12.70    7.90
  -8  14  -6   24.80    4.20
  -8  14  -6   20.20    8.50
  -9 -14  -7  125.89   11.30
  -9 -14  -7  114.59    6.60
   9 -14   7  119.29   12.60
  -9  14  -7  121.69    5.20
  -9  14  -7   99.49    8.90
  -9  14  -7  124.39    6.10
   9  14   7  143.79    8.20
  -7 -15  -9   41.90    8.50
  -7 -15  -9   74.19    9.00
   7 -15   9   53.19   12.20
   7 -15   9   28.20    7.60
   7  15   9   61.59    8.10
   7  15   9   30.60    8.60
  -7  15  -9   64.89    8.00
  -7  15  -9   45.70   10.40
  -6 -15  -8  138.99   11.70
  -6 -15  -8  111.49    5.80
   6 -15   8  100.69    7.80
   6 -15   8  118.59   12.40
   6  15   8   88.69    8.90
  -6  15  -8  114.09   10.50
  -6  15  -8  146.39    7.70
   6  15   8  146.29    6.00
   5 -15   7  283.27    9.40
  -5 -15  -7  294.07    5.60
  -5 -15  -7  371.66   12.20
   5 -15   7  282.57   11.20
  -5  15  -7  283.77    8.80
  -5  15  -7  316.77    7.50
   5  15   7  335.07    5.80
   4 -15   6  681.73    8.80
   4 -15   6  629.84    9.60
  -4 -15  -6  670.43    7.20
   4  15   6  749.62    7.90
   4  15   6  506.35    9.20
  -4  15  -6  749.82   12.60
  -4  15  -6  700.53    7.70
  -3 -15  -5   54.49    6.30
   3 -15   5   41.90    7.50
  -3  15  -5   55.09    9.90
   3  15   5   34.70    8.10
  -3  15  -5   45.20    6.50
   3  15   5   54.29    6.20
   2 -15   4   -6.40    7.10
  -2 -15  -4    4.40    5.80
   2  15   4   10.70    8.70
   2  15   4    8.20    6.10
  -2  15  -4   -4.50    7.40
  -2  15  -4    5.50    6.70
  -1 -15  -3   66.09    4.30
   1 -15   3   61.69    8.00
   1  15   3   53.49    8.50
  -1  15  -3   77.19    6.20
  -1  15  -3   76.39    8.60
   1  15   3   73.69    4.20
   0 -15  -2   63.89    6.50
   0 -15   2   79.89   10.00
   0  15   2   69.29    5.80
   0  15  -2   74.89    9.40
   0  15   2   63.19    8.70
   0  15  -2   81.39    8.70
   1 -15  -1  357.26    8.30
  -1 -15   1  337.57    7.50
  -1  15   1  338.57    9.10
   1  15  -1  345.97    7.00
  -1  15   1  332.37    4.90
   1  15  -1  388.76    8.70
  -2 -15   0  280.97    8.70
   2 -15   0  226.28    8.60
  -2  15   0  257.07    6.00
   2  15   0  296.77    7.90
   2  15   0  294.77    8.40
  -2  15   0  269.57    8.70
   3 -15   1  169.38    6.80
  -3 -15  -1  207.48    7.60
  -3  15  -1  198.08    8.90
  -3  15  -1  177.28    6.20
   3  15   1  221.88    8.00
   4 -15   2  384.06    7.00
  -4 -15  -2  434.56    6.20
  -4  15  -2  397.76    8.80
  -4  15  -2  380.56    7.30
   4  15   2  448.26    6.30
   5 -15   3  159.28    7.40
  -5 -15  -3  164.88    7.80
  -5  15  -3  116.19    6.30
  -5  15  -3  181.38    8.90
   5  15   3  176.88    7.60
  -6 -15  -4   13.10    5.70
   6 -15   4   -5.40   10.00
  -6 -15  -4    6.60   11.20
   6 -15   4    7.00    6.60
   6  15   4   12.20    7.40
  -6  15  -4   10.70    6.30
  -6  15  -4    6.50    5.40
   7 -15   5   87.09   14.90
  -7 -15  -5   96.39    8.40
  -7 -15  -5  116.79   12.40
   7 -15   5   72.39    5.60
  -7  15  -5   96.19    5.90
   7  15   5  103.99    7.90
  -7  15  -5   88.99    8.60
  -8 -15  -6   27.70    8.80
  -8 -15  -6   58.99    9.10
   8 -15   6   30.60   11.40
   8  15   6   48.60    6.40
  -8  15  -6   40.90    5.60
  -8  15  -6   19.90    9.20
  -8  15  -6   25.70    5.40
   6 -16   8   18.70    9.20
  -6 -16  -8   19.40    7.50
   6 -16   8   15.20   11.90
  -6 -16  -8   13.10   13.10
  -6  16  -8   22.20   11.90
   6  16   8    8.50    7.80
  -6  16  -8   24.50    7.10
   5 -16   7  183.08    9.70
  -5 -16  -7  243.68   12.70
   5 -16   7  226.58   11.40
  -5 -16  -7  195.18    7.80
   5  16   7  235.98    8.10
  -5  16  -7  200.58    7.10
  -5  16  -7  209.68    9.90
   4 -16   6   80.29    8.70
  -4 -16  -6   89.69    6.70
  -4  16  -6   86.79    6.40
   4  16   6   89.89    7.60
   4  16   6   83.09    8.80
  -4  16  -6  108.59   10.50
  -3 -16  -5   23.10    4.80
   3 -16   5   -2.40    7.90
  -3  16  -5    9.00   10.00
  -3  16  -5   19.80    6.70
   3  16   5   -5.20    8.20
   3  16   5   13.30    6.90
   2 -16   4   19.70    7.10
  -2 -16  -4   26.50    6.30
  -2  16  -4   12.60    7.40
   2  16   4   26.40    4.70
  -2  16  -4    4.60    9.10
   2  16   4   22.40    8.40
  -1 -16  -3  361.46    7.00
   1 -16   3  292.47    8.70
   1  16   3  368.56    6.90
   1  16   3  292.57    9.90
  -1  16  -3  350.96    9.20
  -1  16  -3  338.67    9.70
   0 -16   2  212.38   10.60
   0 -16  -2  266.47    7.40
   0  16  -2  270.37   10.50
   0  16  -2  250.27    6.70
   0  16   2  249.28    5.00
   0  16   2  234.08    9.70
   1 -16  -1   97.29    6.30
  -1 -16   1   90.89   10.00
  -1  16   1  102.69    6.90
   1  16  -1   99.59    9.40
   1  16  -1  101.69    6.40
  -1  16   1  118.59    6.50
   2 -16   0   27.10    8.30
  -2 -16   0   12.20    8.70
  -2  16   0    8.60    6.40
   2  16   0   21.80    8.10
  -2  16   0    3.00    8.90
   2  16   0   19.20    6.10
  -3 -16  -1    5.30    6.10
   3 -16   1   -1.00    7.20
   3  16   1    8.00    8.00
  -3  16  -1    3.80    6.40
  -3  16  -1    2.80    9.00
   4 -16   2  292.27    7.10
  -4 -16  -2  328.37    8.00
  -4  16  -2  313.87    7.60
   4  16   2  387.56    8.60
  -4  16  -2  303.37    7.50
  -5 -16  -3  576.64    9.10
   5 -16   3  557.74    8.60
  -5  16  -3  447.56    7.90
   5  16   3  649.83    9.20
  -5  16  -3  535.75   10.20
   6 -16   4   12.70   12.60
   6 -16   4    4.70    6.70
  -6 -16  -4    9.40    5.80
  -6 -16  -4   17.40   11.40
   6  16   4    4.30    8.20
  -6  16  -4   -0.80    6.50
  -6  16  -4   -0.20    9.70
  -7 -16  -5   98.69    8.70
   7 -16   5  108.19   14.00
  -7 -16  -5  119.39    9.90
   7 -16   5   65.39    5.40
  -7  16  -5   79.89    6.30
  -7  16  -5   87.79   10.10
   7  16   5  100.09    8.20
   8 -16   6   18.00   13.90
  -8 -16  -6   -5.10    8.60
  -8 -16  -6    7.90   12.70
  -8  16  -6    0.10    7.40
  -8  16  -6   13.30    5.60
   8  16   6    3.00    6.60
   6 -17   8  292.97    9.60
  -6 -17  -8  370.26    9.10
  -6 -17  -8  530.15   15.10
   6 -17   8  407.16   11.60
   6  17   8  450.75    9.40
  -6  17  -8  399.06   14.70
  -6  17  -8  394.76    7.60
  -5 -17  -7   37.50    7.70
   5 -17   7   36.80    9.30
  -5 -17  -7   60.99   14.40
   5 -17   7   63.09    8.20
  -5  17  -7   55.99   12.40
  -5  17  -7   52.69    6.50
   5  17   7   44.20   10.20
   5  17   7   57.79    8.10
   4 -17   6  122.29    8.90
  -4 -17  -6  140.79    7.50
  -4  17  -6  135.09   11.20
  -4  17  -6  151.98    7.20
   4  17   6  159.18    7.90
   4  17   6  105.59    9.40
  -3 -17  -5   37.30    7.10
   3 -17   5   49.90    7.50
   3  17   5   34.00    8.80
   3  17   5   43.80    7.40
  -3  17  -5   50.09   10.80
  -3  17  -5   45.10    6.90
  -2 -17  -4   12.80    5.20
   2 -17   4    2.20    7.30
   2  17   4   -0.40    9.00
   2  17   4  -11.50    7.10
  -2  17  -4    3.80    9.40
  -2  17  -4    4.50    7.60
   1 -17   3    6.80    8.00
  -1 -17  -3   13.90    7.00
  -1  17  -3    4.60    9.20
  -1  17  -3   11.40    8.90
   1  17   3    3.40    6.60
   1  17   3   16.40    6.90
   0 -17  -2   -0.40    7.90
   0 -17   2   35.10   10.70
   0  17   2   18.40    9.00
   0  17   2   19.30    6.60
   0  17  -2   22.60   10.50
   0  17  -2   27.40    8.80
   1 -17  -1    0.00    8.60
  -1 -17   1   11.80   10.70
  -1  17   1    9.30    7.30
  -1  17   1   -3.80    6.70
   1  17  -1   -2.10   10.10
   1  17  -1   -0.50    8.40
   2 -17   0   19.40    9.40
  -2 -17   0    7.00    9.50
  -2  17   0   14.70   10.00
  -2  17   0    9.10    6.60
   2  17   0    4.80    8.10
   2  17   0   16.20    8.70
   3 -17   1   95.69    7.20
  -3 -17  -1   91.29    9.20
   3  17   1  106.89    8.70
  -3  17  -1   90.99    7.90
  -3  17  -1   68.49    6.70
   3  17   1   92.29    8.80
  -4 -17  -2 1010.80   10.30
   4 -17   2  799.92    7.70
   4  17   2 1083.59    8.50
  -4  17  -2  909.81    9.60
  -4  17  -2  866.61    8.50
   5 -17   3 1090.09   10.10
  -5 -17  -3 1184.28   10.30
  -5  17  -3 1148.79   12.10
  -5  17  -3  928.11    8.40
   5  17   3 1283.67    8.80
   6 -17   4  520.85    8.10
  -6 -17  -4  656.73   13.20
   6 -17   4  684.53   14.30
  -6 -17  -4  556.54    7.60
   6  17   4  664.63   10.10
  -6  17  -4  492.35    7.50
  -6  17  -4  554.84   11.60
  -7 -17  -5  592.64   10.30
  -7 -17  -5  681.73   15.40
   7 -17   5  601.24   14.30
   7 -17   5  444.86    6.80
  -7  17  -5  523.45    9.50
   7  17   5  678.73    9.80
  -7  17  -5  530.25    7.10
  -5 -18  -7  126.09   15.00
   5 -18   7   51.69    9.90
   5 -18   7   71.99   10.90
  -5 -18  -7   77.49    6.20
   5  18   7   95.09    8.90
  -5  18  -7   73.39    7.00
   5  18   7   57.79   10.80
  -5  18  -7   86.49   12.80
   4 -18   6   75.59    8.30
  -4 -18  -6   90.89    5.90
   4  18   6   89.99    9.80
   4  18   6  114.29    7.90
  -4  18  -6   64.99   11.70
  -4  18  -6   89.99    7.30
   3 -18   5  130.19    7.50
  -3 -18  -5  170.78    8.10
   3  18   5  197.38    7.70
  -3  18  -5  177.78    8.10
  -3  18  -5  176.98    7.30
   3  18   5  142.39    9.90
   2 -18   4   15.40    7.10
  -2 -18  -4   30.40    7.30
   2  18   4   31.80    7.40
  -2  18  -4    5.70    8.40
   2  18   4   19.20    9.10
  -2  18  -4   43.70   10.30
   1 -18   3   30.20    8.00
  -1 -18  -3   24.50    7.50
   1  18   3   33.50    9.60
  -1  18  -3   68.29    9.60
  -1  18  -3   54.49    8.90
   1  18   3   42.10    7.20
   0 -18   2  282.67   11.30
   0 -18  -2  382.56    9.20
   0  18   2  316.57    8.10
   0  18   2  370.06    7.50
   0  18  -2  399.56    9.90
   0  18  -2  368.06   11.70
  -1 -18   1  149.49   10.90
   1 -18  -1  154.48   10.00
   1  18  -1  175.58    8.90
  -1  18   1  178.08    7.80
   1  18  -1  180.28   10.50
  -1  18   1  140.79   10.40
   2 -18   0   16.00    9.70
  -2 -18   0   42.80   10.20
  -2  18   0   47.90    8.20
   2  18   0   49.20    6.40
   2  18   0   42.70   10.50
  -2  18   0   42.00    7.50
  -3 -18  -1  161.18    9.70
   3 -18   1  106.49    6.50
   3  18   1  199.38    9.10
  -3  18  -1  172.98   11.60
  -3  18  -1  155.68    8.80
   3  18   1  191.08    9.50
   4 -18   2  356.76    7.20
  -4 -18  -2  488.95   10.10
  -4  18  -2  383.46    8.30
   4  18   2  510.45   10.00
   4  18   2  486.95    9.40
  -4  18  -2  467.15   12.70
   5 -18   3   36.70    7.20
  -5 -18  -3   51.39    9.30
  -5  18  -3   29.90   12.10
   5  18   3   37.10    9.90
  -5  18  -3   48.50    7.60
  -6 -18  -4   34.60   13.80
   6 -18   4   27.70    8.30
  -6 -18  -4   41.50    7.10
   6 -18   4   70.39   13.40
  -6  18  -4   41.00    7.10
   6  18   4   71.29    7.40
  -6  18  -4   50.89   11.50
  -4 -19  -6   14.60    8.10
   4 -19   6   -4.00    7.70
   4  19   6    6.70   10.20
   4  19   6   16.90    6.80
  -4  19  -6    0.40    7.30
  -4  19  -6   12.60   11.00
   3 -19   5    9.50    7.40
  -3 -19  -5   24.60    6.20
   3  19   5    8.20    9.50
   3  19   5   21.60    8.40
  -3  19  -5    7.50   10.40
  -3  19  -5   29.60    7.30
  -2 -19  -4   42.80    8.50
   2 -19   4   33.00    7.40
  -2  19  -4   49.30    8.40
  -2  19  -4   53.89   10.70
   2  19   4   29.40   10.40
   2  19   4   42.50    8.70
  -1 -19  -3   19.00    6.20
   1 -19   3   18.10    8.90
  -1  19  -3    3.90   10.00
   1  19   3   13.50   10.30
  -1  19  -3   23.80    9.20
   1  19   3   17.50    8.30
   0 -19   2   37.00   11.00
   0 -19  -2   18.70    9.80
   0  19   2   30.90    7.90
   0  19   2   20.60    7.80
   0  19  -2   40.10   10.80
   0  19  -2   49.90    6.90
  -1 -19   1   52.39   11.50
   1 -19  -1   45.30    9.70
  -1  19   1   28.90   10.20
  -1  19   1   36.00    7.60
   1  19  -1   55.69    9.10
   1  19  -1   43.70   11.80
   2 -19   0   53.89    9.30
  -2 -19   0   66.19   11.20
  -2  19   0   62.19    8.10
   2  19   0   82.79    8.70
  -2  19   0   62.99    8.40
   2  19   0   83.29   10.70
   3 -19   1   34.10    7.10
  -3 -19  -1   29.50   10.40
   3  19   1   35.10   10.40
   3  19   1   57.29    9.40
  -3  19  -1   29.40   11.50
  -3  19  -1   33.80    7.90
  -4 -19  -2  113.69   10.60
   4 -19   2  101.59    6.70
   4  19   2  158.48    9.70
  -4  19  -2  102.79    8.60
  -4  19  -2  116.29   12.10
   4  19   2  127.39   10.70
  -5 -19  -3  122.29    9.30
   5 -19   3  116.19    7.30
  -5  19  -3  140.39   13.50
   5  19   3  161.08    7.90
   5  19   3  156.08    9.00
  -5  19  -3  122.69    8.80
  -6 -19  -4   31.20    7.30
   6 -19   4   50.49   11.80
   6 -19   4   22.60    8.10
  -6 -19  -4   15.30   13.50
   6  19   4   39.40    8.90
   6  19   4   48.10   10.50
  -6  19  -4   22.70    6.80
  -6  19  -4   31.20   13.30
  -3 -20  -5  170.08    8.70
   3 -20   5  129.99    7.10
   3  20   5  219.68    9.30
   3  20   5  165.98   10.00
  -3  20  -5  193.08    8.40
  -3  20  -5  184.48   11.40
   2 -20   4  287.67    7.90
  -2 -20  -4  389.96    9.90
  -2  20  -4  437.76    9.60
   2  20   4  365.06   10.50
   2  20   4  444.36    9.50
  -2  20  -4  438.36   11.50
  -1 -20  -3  858.31    9.00
   1 -20   3  713.43   10.20
  -1  20  -3 1000.20   11.80
   1  20   3  828.92    9.40
   1  20   3  977.20   10.80
  -1  20  -3 1027.30   10.00
   0 -20   2 1259.27   13.80
   0 -20  -2 1442.16   13.00
   0  20  -2 1637.64   14.60
   0  20  -2 1720.23   13.10
   0  20   2 1514.45    9.30
   0  20   2 1412.56   12.90
   1 -20  -1  368.56   11.70
  -1 -20   1  349.07   13.50
   1  20  -1  422.06    9.80
   1  20  -1  476.75   10.40
  -1  20   1  423.06    9.60
  -1  20   1  401.76   11.60
   2 -20   0   -0.10    9.80
  -2 -20   0    2.80   12.40
  -2  20   0    9.20    8.30
  -2  20   0  -10.30   10.90
   2  20   0  -11.50   11.60
   2  20   0  -16.30    9.80
   3 -20   1   12.10    7.80
  -3 -20  -1   36.60   11.40
  -3  20  -1   36.40    9.80
   3  20   1   52.49    9.50
   3  20   1   34.60   12.00
  -3  20  -1   35.20    9.30
  -4 -20  -2  146.29   10.80
   4 -20   2  101.99    6.70
   4  20   2  136.89   12.00
  -4  20  -2  131.89   13.60
   4  20   2  161.28   10.10
  -4  20  -2  106.99    8.10
  -5 -20  -3   -1.00    8.10
   5 -20   3  -10.70    7.00
   5  20   3   18.50   10.80
  -5  20  -3   -3.70    7.50
   5  20   3   -0.80    7.20
  -5  20  -3   -5.30   10.60
  -2 -21  -4  104.69    9.40
   2 -21   4   94.59    8.10
   2  21   4  111.79   11.20
  -2  21  -4  120.79    8.70
   2  21   4  142.59    9.40
  -2  21  -4  151.48   11.60
   1 -21   3   12.10    9.10
  -1 -21  -3   15.00    9.70
  -1  21  -3    6.10   10.20
   1  21   3   -9.70   11.20
   1  21   3   -1.60    9.90
  -1  21  -3    2.40    7.60
   0 -21   2   23.50   10.10
   0 -21  -2   23.60   10.60
   0  21   2   25.70   11.30
   0  21  -2   30.40    9.10
   0  21  -2   45.70    7.60
   0  21   2   41.00    8.90
   1 -21  -1   49.99   12.00
  -1 -21   1   70.99   10.10
   1  21  -1  112.29   13.60
  -1  21   1   83.99    9.10
  -1  21   1   85.89    8.50
   1  21  -1  114.49    7.60
   2 -21   0   46.90    9.90
  -2 -21   0   51.19   12.20
  -2  21   0   57.49    8.90
   2  21   0   64.19   10.20
   2  21   0   71.59   12.90
  -2  21   0   59.49   12.20
  -3 -21  -1  141.79   13.10
   3 -21   1  101.69    7.50
  -3  21  -1  158.78   11.80
   3  21   1  172.48   12.90
   3  21   1  187.48    9.60
  -3  21  -1  133.69   10.40
  -9   0 -12   -5.70    6.20
  -9   0 -12   -1.50    7.00
  -9   0 -12   -1.40    4.80
   9   0  12  -10.00    8.40
  -8   0 -11    3.20    5.00
  -8   0 -11    1.70    5.40
  -8   0 -11    5.90    5.50
   8   0  11    1.70    3.40
   8   0  11    9.40    7.80
  -7   0 -10    5.10    4.90
  -7   0 -10    4.30    4.00
   7   0  10   -5.10    6.20
   7   0  10    1.40    3.00
  -7   0 -10   -9.10    5.20
   6   0   9    0.40    5.40
  -6   0  -9    2.30    3.70
  -6   0  -9   -6.00    4.10
  -6   0  -9   -0.10    4.60
   6   0   9    1.90    2.60
  -5   0  -8   -6.20    3.80
  -5   0  -8    3.20    4.00
   5   0   8    2.10    4.60
   5   0   8    1.80    2.10
  -5   0  -8    5.90    3.90
   4   0   7    1.60    1.40
  -4   0  -7    1.50    3.30
  -4   0  -7    3.30    2.20
  -4   0  -7   -1.50    3.60
   4   0   7    7.10    2.80
   3   0   6   -5.00    2.20
  -3   0  -6    3.50    2.90
  -3   0  -6    5.60    2.60
   3   0   6    1.20    1.20
  -3   0  -6    4.20    2.80
  -2   0  -5   -1.00    2.30
   2   0   5    0.80    2.30
  -2   0  -5   -0.40    2.10
  -2   0  -5    2.90    2.40
   2   0   5    1.50    1.40
  -1   0  -4   -0.50    1.90
  -1   0  -4   -4.90    1.50
  -1   0  -4    1.40    0.60
   0   0  -3   12.30    0.80
   0   0   3   14.90    1.40
   0   0  -3   11.30    1.00
   1   0  -2    0.80    1.20
   2   0  -1   -0.60    1.30
   2   0  -1    0.50    1.30
  -2   0   1    6.90    1.40
   3   0   0    2.10    1.00
   3   0   0    4.10    2.10
  -3   0   0    1.50    2.10
  -4   0  -1    4.60    2.90
   4   0   1    4.80    1.40
   4   0   1    2.10    2.80
  -5   0  -2   -2.00    3.50
   5   0   2   -0.20    1.90
   5   0   2    5.20    3.40
   6   0   3    1.80    3.10
   6   0   3    1.40    2.30
   6   0   3    4.70    1.90
  -6   0  -3    5.80    3.00
   7   0   4   -0.10    2.90
   7   0   4   -3.60    2.50
   7   0   4    7.80    3.50
  -7   0  -4   -1.00    2.90
  -7   0  -4   -1.20    4.70
  -8   0  -5    1.80    3.70
  -8   0  -5    2.20    5.90
   8   0   5    1.40    3.30
   8   0   5    8.90    4.20
  -9   0  -6   -3.00    6.50
  -9   0  -6    0.40    3.70
  -9   0  -6    7.90    4.10
   9   0   6   -6.90    6.20
   9   0   6    4.70    3.90
 -10   0  -7    9.10    7.60
 -10   0  -7   -2.20    4.20
 -10   0  -7   -1.90    4.90
  10   0   7    2.00    3.90
  10   0   7    3.20    7.30
  11   0   8   -0.80    5.10
 -11   0  -8   -2.70    5.30
  11   0   8  -12.10    8.90
 -11   0  -8    4.40    4.60
 -11   0  -8    1.00    6.30
   9  -1  12   30.10    8.60
  -9  -1 -12   34.70    6.40
  -9  -1 -12   17.00    5.70
  -9  -1 -12   29.90    6.50
  -9   1 -12   30.40    6.20
  -9   1 -12   26.50    6.00
   9   1  12   29.60    3.70
  -9   1 -12   34.30    5.30
  -8  -1 -11  289.37    6.30
   8  -1  11  318.17    8.30
  -8  -1 -11  304.37    7.10
  -8  -1 -11  281.27    6.00
   8  -1  11  302.07    4.20
  -8   1 -11  325.27    6.00
  -8   1 -11  314.97    7.10
   8   1  11  314.47    8.10
   8   1  11  302.07    3.50
  -8   1 -11  290.77    5.50
  -7  -1 -10  587.34    6.50
   7  -1  10  631.94    7.30
   7  -1  10  597.64    4.10
  -7  -1 -10  612.84    5.90
  -7  -1 -10  567.54    5.50
  -7   1 -10  600.44    6.30
  -7   1 -10  563.44    4.40
   7   1  10  596.94    7.50
   7   1  10  608.44    3.20
  -7   1 -10  618.14    6.10
  -6  -1  -9   40.80    4.50
  -6  -1  -9   47.50    4.90
  -6  -1  -9   51.69    4.30
   6  -1   9   50.19    2.50
   6  -1   9   39.80    5.60
   6   1   9   43.30    2.20
   6   1   9   44.10    4.20
  -6   1  -9   47.70    4.20
  -6   1  -9   37.10    5.10
  -6   1  -9   47.40    4.50
  -5  -1  -8   65.69    2.80
  -5  -1  -8   63.29    3.30
  -5  -1  -8   78.89    4.10
   5  -1   8   70.39    2.60
   5  -1   8   60.89    4.80
  -5   1  -8   72.99    3.10
   5   1   8   68.49    1.80
  -5   1  -8   58.69    2.70
   5   1   8   67.09    3.60
  -5   1  -8   77.09    4.00
   4  -1   7  768.22    2.80
  -4  -1  -7  737.33    4.40
   4  -1   7  757.92    4.80
  -4  -1  -7  760.92    4.10
  -4  -1  -7  673.13    3.20
  -4   1  -7  756.52    4.40
   4   1   7  743.23    4.80
  -4   1  -7  779.92    4.20
   4   1   7  750.02    2.00
  -4   1  -7  701.63    4.00
   3  -1   6 1862.41    4.30
  -3  -1  -6 1850.11    4.60
  -3  -1  -6 1745.53    4.40
   3  -1   6 1885.61    3.20
  -3  -1  -6 1918.41    4.10
  -3   1  -6 1999.70    4.60
  -3   1  -6 1783.22    4.30
  -3   1  -6 1878.71    4.50
   3   1   6 1804.42    4.30
  -3   1  -6 1889.31    2.80
   3   1   6 1858.61    2.10
  -2  -1  -5   58.49    2.30
  -2  -1  -5   58.59    1.80
   2  -1   5   56.49    1.70
  -2   1  -5   56.49    2.40
  -2   1  -5   57.99    1.60
   2   1   5   61.89    2.50
   2   1   5   61.79    0.80
  -2   1  -5   63.69    1.40
  -1  -1  -4   28.80    1.40
  -1  -1  -4   89.09    1.40
   1  -1   4   95.79    2.00
  -1  -1  -4   89.29    1.70
  -1   1  -4   86.99    2.00
  -1   1  -4  100.39    1.40
  -1   1  -4   89.89    1.40
   0  -1  -3   40.30    1.00
   0  -1   3   40.20    1.70
   0  -1  -3   45.30    1.40
   0   1  -3   39.00    0.70
   0   1  -3   41.50    1.30
   1  -1  -2   41.40    0.80
  -1  -1   2   43.40    0.40
  -1  -1   2   54.99    2.60
   1   1  -2   54.49    2.20
   1   1  -2   44.10    0.40
  -2  -1   1  413.46    1.60
   2  -1  -1  427.36    1.20
   2  -1  -1  467.05    2.00
   2   1  -1  409.86    1.50
   2   1  -1  420.06    2.20
  -2   1   1  465.65    1.80
   3  -1   0  129.59    1.70
  -3  -1   0  122.29    1.70
   3  -1   0  124.49    0.90
  -3   1   0  129.19    1.80
   3   1   0  120.39    2.20
  -3   1   0  127.99    1.00
   3   1   0  117.29    1.50
  -4  -1  -1 3664.63    5.10
   4  -1   1 3753.62    5.60
   4  -1   1 3788.92    4.30
   4   1   1 3694.73    5.00
  -4   1  -1 3802.92    5.70
   4   1   1 3681.63    3.90
  -5  -1  -2   69.09    2.40
   5  -1   2   70.79    2.60
   5  -1   2   70.09    1.80
   5  -1   2   75.09    2.50
  -5  -1  -2   64.39    3.60
   5   1   2   67.39    2.50
   5   1   2   68.49    2.20
  -5   1  -2   71.19    2.60
   6  -1   3  797.12    3.50
  -6  -1  -3  770.02    3.50
   6  -1   3  787.42    2.90
  -6  -1  -3  781.12    5.10
   6  -1   3  794.42    5.30
  -6   1  -3  766.52    4.20
   6   1   3  775.62    4.10
   6   1   3  796.52    3.30
  -7  -1  -4   64.59    3.50
   7  -1   4   69.89    2.30
   7  -1   4   81.69    5.20
  -7  -1  -4   70.99    3.20
   7   1   4   73.09    4.90
   7   1   4   71.39    3.00
  -7   1  -4   73.99    3.70
   7   1   4   66.59    2.90
  -8  -1  -5  993.40    4.90
   8  -1   5  991.70    3.80
   8  -1   5 1010.70    7.00
  -8  -1  -5 1023.40    7.10
   8   1   5 1032.70    4.50
  -8   1  -5 1014.30    6.80
   8   1   5  986.10    7.00
  -8   1  -5  871.91    4.20
   8   1   5 1016.00    4.60
   9  -1   6   89.79    6.90
  -9  -1  -6   97.79    4.70
  -9  -1  -6  104.39    5.00
   9  -1   6  104.99    3.90
  -9   1  -6  117.09    6.40
   9   1   6   94.29    3.90
  -9   1  -6   99.49    3.80
   9   1   6   97.19    6.40
  -9   1  -6  109.39    4.10
  10  -1   7   27.20    7.50
 -10  -1  -7   31.20    7.40
 -10  -1  -7   15.30    5.30
  10  -1   7   22.50    4.40
 -10  -1  -7   12.90    4.30
 -10   1  -7   26.20    4.70
 -10   1  -7   19.10    7.30
  10   1   7   22.00    4.10
  10   1   7   10.80    7.20
 -10   1  -7   14.70    3.90
 -11  -1  -8   22.10    5.80
 -11  -1  -8   19.40    8.50
 -11  -1  -8   15.60    4.80
  11  -1   8   19.40    4.50
  11  -1   8   15.50    6.60
  11   1   8   16.50    8.80
 -11   1  -8   21.70    5.60
  11   1   8   27.80    5.00
 -11   1  -8   21.10    4.80
 -11   1  -8   18.10    8.00
  -9  -2 -12  101.09    7.50
   9  -2  12  100.99    9.50
  -9  -2 -12   92.89    6.70
  -9  -2 -12   98.29    6.50
   9   2  12  100.69    3.40
  -9   2 -12  114.49    6.30
  -9   2 -12  103.69    7.10
  -9   2 -12   86.29    5.90
  -8  -2 -11   54.29    4.50
  -8  -2 -11   45.00    5.70
   8  -2  11   48.00    8.20
  -8  -2 -11   47.90    7.10
   8  -2  11   40.30    4.40
   8   2  11   50.29    2.90
  -8   2 -11   53.79    6.40
  -8   2 -11   37.20    5.20
  -8   2 -11   54.39    5.90
  -7  -2 -10   58.49    3.80
   7  -2  10   66.29    4.00
  -7  -2 -10   52.69    5.00
   7  -2  10   60.89    7.00
  -7  -2 -10   55.69    5.50
   7   2  10   61.59    2.30
  -7   2 -10   59.79    6.00
  -7   2 -10   50.99    3.70
  -7   2 -10   78.19    5.10
   6  -2   9   -0.20    5.80
  -6  -2  -9   12.20    4.90
  -6  -2  -9    0.90    3.40
  -6  -2  -9    8.20    4.20
   6  -2   9    1.10    2.90
   6   2   9    6.30    4.10
  -6   2  -9    3.10    4.20
  -6   2  -9    8.50    3.20
  -6   2  -9    0.20    4.80
   6   2   9    9.60    1.90
  -5  -2  -8    9.40    3.10
   5  -2   8    7.30    4.70
  -5  -2  -8   11.60    4.40
  -5  -2  -8    5.50    2.90
   5  -2   8   14.40    3.10
   5   2   8    9.90    1.50
  -5   2  -8   11.00    2.50
   5   2   8   -1.70    4.80
  -5   2  -8    4.50    3.60
  -5   2  -8    6.20    4.00
  -4  -2  -7  475.25    4.10
  -4  -2  -7  450.45    4.30
   4  -2   7  452.85    4.40
   4  -2   7  453.95    3.10
   4   2   7  448.06    1.50
  -4   2  -7  437.36    3.20
   4   2   7  480.25    4.60
  -4   2  -7  412.26    2.90
  -4   2  -7  440.76    3.10
   3  -2   6 2368.86    4.70
  -3  -2  -6 2362.46    4.60
  -3  -2  -6 2481.55    5.00
   3  -2   6 2366.66    4.20
   3   2   6 2364.66    4.40
  -3   2  -6 2401.06    4.90
  -3   2  -6 2523.95    3.50
  -3   2  -6 2191.98    4.70
  -3   2  -6 2464.95    4.50
  -2  -2  -5  944.11    3.40
   2  -2   5  918.51    3.30
   2  -2   5  974.40    3.30
  -2  -2  -5 1002.40    2.80
   2   2   5  978.10    0.90
  -2   2  -5  937.51    2.60
  -2   2  -5  929.61    3.30
  -2   2  -5 1000.30    2.50
   2   2   5  973.10    3.30
  -1  -2  -4   64.69    2.10
   1  -2   4   59.49    2.20
  -1   2  -4   61.29    2.30
  -1   2  -4   57.49    2.20
   1   2   4   63.69    1.50
   1   2   4   54.39    0.40
  -1   2  -4   60.19    1.50
   0  -2  -3 1979.00    1.90
   0  -2   3 1956.50    3.50
   0  -2  -3 1978.00    2.70
   0   2  -3 1881.91    3.80
   0   2   3 2042.90    2.70
   1  -2  -2 2664.23    2.50
  -1  -2   2 2769.32   10.00
   1  -2  -2 2681.73    2.10
  -1   2   2 2690.13    2.20
   1   2  -2 2881.81    8.70
   2  -2  -1  279.07    0.40
  -2  -2   1  263.77    1.60
  -2  -2   1  266.27    3.10
   2  -2  -1  262.67    1.70
   2   2  -1  264.97    2.60
   2   2  -1  259.67    1.50
   3  -2   0 2277.87    4.40
   3  -2   0 2226.18    3.40
  -3  -2   0 2135.19    3.70
  -3  -2   0 2048.10    3.20
   3   2   0 2118.79    3.60
   3   2   0 2123.69    3.30
  -3   2   0 2106.59    1.50
  -3   2   0 1742.63    1.30
   4  -2   1  979.90    3.10
  -4  -2  -1  981.60    3.80
   4  -2   1  993.70    3.40
  -4  -2  -1  966.80    3.10
   4   2   1  973.80    2.80
  -4   2  -1 1109.79    4.20
   4   2   1  950.50    3.60
  -4   2  -1  953.50    1.90
   5  -2   2   58.69    2.80
  -5  -2  -2   56.49    3.60
  -5  -2  -2   60.59    2.70
   5  -2   2   57.19    2.60
  -5   2  -2   56.39    3.80
   5   2   2   56.29    3.40
  -5   2  -2   52.69    1.90
   5   2   2   56.79    2.40
  -6  -2  -3   20.20    2.10
   6  -2   3   22.10    2.10
   6  -2   3   16.80    4.30
  -6  -2  -3   26.90    4.10
   6   2   3   21.80    2.70
   6   2   3   18.90    4.10
  -6   2  -3   22.80    4.40
  -6   2  -3   16.20    2.00
   7  -2   4   -2.80    5.50
  -7  -2  -4    3.30    3.60
   7  -2   4    2.70    2.30
  -7  -2  -4    1.20    3.50
  -7   2  -4   -0.70    2.30
   7   2   4   -1.80    4.60
   7   2   4   -5.60    3.10
  -7   2  -4   -4.10    5.10
   8  -2   5  342.37    4.20
   8  -2   5  353.26    6.60
  -8  -2  -5  345.57    4.60
  -8  -2  -5  359.26    4.80
   8   2   5  370.16    4.30
   8   2   5  345.67    6.20
  -8   2  -5  285.17    3.40
  -8   2  -5  332.47    4.80
   8   2   5  352.66    3.80
  -9  -2  -6  290.97    5.00
   9  -2   6  283.77    4.30
  -9  -2  -6  279.37    5.30
   9  -2   6  271.77    7.30
   9   2   6  288.57    3.90
   9   2   6  303.77    4.40
  -9   2  -6  250.87    3.90
   9   2   6  273.67    7.00
  -9   2  -6  290.77    7.10
  10  -2   7  143.89    6.00
 -10  -2  -7  135.89    5.80
  10  -2   7  137.09    4.40
 -10  -2  -7  150.38    7.40
  10   2   7  156.88    4.60
  10   2   7  148.29    7.30
 -10   2  -7  145.49    4.30
 -10   2  -7  145.99    7.60
 -11  -2  -8  244.88    6.50
  11  -2   8  269.27    5.90
 -11  -2  -8  269.67    8.40
  11  -2   8  241.88    9.60
 -11  -2  -8  223.88    5.20
  11   2   8  243.38    6.80
 -11   2  -8  217.78    4.70
 -11   2  -8  271.37    9.00
  11   2   8  245.08    5.20
  -9  -3 -12   71.89    4.90
   9  -3  12   87.19    7.50
  -9  -3 -12   86.39    8.00
  -9  -3 -12   86.99    7.20
  -9   3 -12   75.89    6.40
   9   3  12   84.59    3.00
  -9   3 -12   60.79    6.30
  -9   3 -12   80.99    7.90
   8  -3  11  420.96    4.80
  -8  -3 -11  452.85    7.80
   8  -3  11  429.66    9.10
  -8  -3 -11  418.36    6.20
  -8  -3 -11  448.06    6.80
  -8   3 -11  387.56    6.20
  -8   3 -11  500.05    7.60
   8   3  11  442.36    2.90
  -8   3 -11  427.66    6.30
  -7  -3 -10  246.78    5.50
  -7  -3 -10  247.88    5.40
  -7  -3 -10  254.87    6.20
   7  -3  10  218.38    7.20
   7  -3  10  232.18    4.70
   7   3  10  262.57    2.40
  -7   3 -10  242.18    6.30
  -7   3 -10  219.48    5.00
  -7   3 -10  252.77    5.30
   6  -3   9   56.69    6.10
  -6  -3  -9   51.39    3.90
  -6  -3  -9   59.29    4.80
   6  -3   9   58.39    3.50
  -6   3  -9   48.80    5.10
  -6   3  -9   52.39    4.40
   6   3   9   60.89    1.70
  -6   3  -9   53.89    4.20
  -5  -3  -8   56.29    4.50
  -5  -3  -8   58.09    4.20
   5  -3   8   62.39    3.50
   5  -3   8   57.99    4.70
  -5   3  -8   48.50    2.80
   5   3   8   57.19    1.40
  -5   3  -8   44.30    4.40
  -5   3  -8   44.40    2.80
   5   3   8   59.09    4.10
   4  -3   7  303.87    3.10
   4  -3   7  305.47    4.60
  -4  -3  -7  305.37    4.30
  -4  -3  -7  324.27    3.90
  -4   3  -7  314.37    4.00
  -4   3  -7  327.47    2.50
   4   3   7  313.37    1.40
  -4   3  -7  283.67    3.50
   4   3   7  307.77    2.90
  -4   3  -7  315.57    3.80
  -3  -3  -6  994.70    4.00
   3  -3   6  820.62    3.80
   3  -3   6  956.10    3.80
  -3  -3  -6  934.01    3.50
   3  -3   6  970.60    4.20
  -3   3  -6  927.01    3.80
  -3   3  -6  987.70    4.00
   3   3   6  979.80    3.30
  -3   3  -6 1009.20    3.10
  -2  -3  -5  197.28    3.00
  -2  -3  -5  197.28    2.70
   2  -3   5  192.88    2.90
   2  -3   5  207.48    2.80
  -2   3  -5  204.28    2.60
  -2   3  -5  195.28    2.40
  -2   3  -5  194.08    2.80
   2   3   5  194.78    2.00
   1  -3   4 2320.27    4.50
  -1  -3  -4 2314.57    3.40
   1   3   4 2271.07    2.20
  -1   3  -4 2320.47    5.20
   1   3   4 2318.57    3.70
  -1   3  -4 2197.38    4.40
   0  -3  -3  537.85    1.70
   0  -3   3  570.74    4.30
   0  -3  -3  551.04    2.00
   0   3  -3  548.85    4.20
   0   3   3  547.05    2.00
  -1  -3   2  418.56    6.40
   1  -3  -2  504.95    1.30
   1  -3  -2  513.85    1.80
  -1   3   2  517.85    1.80
   1   3  -2  528.15    8.60
  -1   3   2  502.75    1.30
  -2  -3   1  107.19    3.20
   2  -3  -1  103.99    0.70
  -2  -3   1   97.79    1.70
   2  -3  -1  113.39    1.90
   2   3  -1  100.59    2.20
  -2   3   1  106.39    1.40
  -2   3   1   97.59    0.50
   3  -3   0 2977.60    5.00
  -3  -3   0 2706.23    4.40
  -3  -3   0 2764.82    4.30
   3  -3   0 2817.52    4.00
  -3   3   0 2832.82    3.80
   3   3   0 2732.93    4.10
  -3   3   0 2902.81    2.70
   3   3   0 2772.42    4.10
   4  -3   1 1657.43    4.40
  -4  -3  -1 1563.74    4.40
   4  -3   1 1623.04    3.40
  -4  -3  -1 1585.44    3.90
  -4   3  -1 1445.06    2.00
   4   3   1 1606.44    3.70
   4   3   1 1591.84    4.20
  -4   3  -1 1599.04    2.10
   5  -3   2  281.87    3.00
  -5  -3  -2  279.47    3.80
   5  -3   2  301.97    4.40
  -5  -3  -2  284.77    2.40
  -5   3  -2  289.87    4.30
  -5   3  -2  277.97    1.70
  -5   3  -2  254.57    2.00
   5   3   2  281.17    2.80
   5   3   2  283.17    2.90
   6  -3   3   30.60    3.40
   6  -3   3   31.20    3.10
  -6  -3  -3   40.90    3.30
  -6  -3  -3   41.80    3.10
  -6   3  -3   31.80    1.90
  -6   3  -3   39.40    4.60
   6   3   3   38.20    4.20
   6   3   3   42.90    2.20
  -6   3  -3   34.80    2.00
  -7  -3  -4  260.57    4.20
   7  -3   4  280.87    6.10
  -7  -3  -4  270.67    3.90
   7  -3   4  261.17    3.70
  -7   3  -4  259.27    4.30
  -7   3  -4  246.88    2.70
   7   3   4  268.37    5.30
   7   3   4  267.27    2.80
   8  -3   5  840.92    7.30
   8  -3   5  813.82    4.90
  -8  -3  -5  867.61    7.10
  -8  -3  -5  877.51    5.40
  -8   3  -5  773.42    4.20
   8   3   5  859.51    4.20
   8   3   5  831.92    6.80
  -8   3  -5  820.62    5.70
   9  -3   6  479.65    4.90
  -9  -3  -6  494.05    5.80
  -9  -3  -6  488.55    5.40
   9  -3   6  484.25    7.90
   9   3   6  463.05    5.70
  -9   3  -6  438.46    4.10
   9   3   6  508.45    4.20
  -9   3  -6  488.45    7.20
   9   3   6  523.75    5.20
  10  -3   7    8.40    8.30
  10  -3   7    1.70    4.40
 -10  -3  -7    3.20    5.60
 -10  -3  -7   -4.70    5.40
  10   3   7   -3.50    4.00
  10   3   7   -1.80    5.10
 -10   3  -7   -7.50    5.60
 -10   3  -7    7.60    3.80
  10   3   7   -2.70    7.20
  11  -3   8   39.20    6.80
 -11  -3  -8   47.20    5.50
 -11  -3  -8   66.39    8.40
  11  -3   8   48.80    5.40
 -11  -3  -8   52.59    4.80
  11   3   8   39.90    4.30
 -11   3  -8   50.79    8.70
  11   3   8   39.60    6.30
 -11   3  -8   32.70    4.80
  -9  -4 -12   43.10    7.70
  -9  -4 -12   45.30    6.60
   9  -4  12   54.09   10.50
  -9  -4 -12   51.99    7.30
  -9   4 -12   57.09    5.90
   9   4  12   54.89    2.60
  -9   4 -12   66.99    6.30
  -8  -4 -11  324.97    7.30
  -8  -4 -11  322.97    5.20
   8  -4  11  335.27    8.90
  -8  -4 -11  299.67    6.10
  -8   4 -11  327.17    5.60
  -8   4 -11  310.67    6.20
  -8   4 -11  334.77    6.50
   8   4  11  328.47    2.60
   7  -4  10  121.09    5.00
  -7  -4 -10  127.29    6.30
  -7  -4 -10  141.39    5.70
   7  -4  10  128.39    5.70
  -7   4 -10  115.69    5.90
  -7   4 -10  119.69    5.10
   7   4  10  125.59    1.90
  -7   4 -10  127.79    5.30
  -6  -4  -9   54.89    5.50
   6  -4   9   51.39    4.50
   6  -4   9   43.00    3.90
  -6  -4  -9   52.79    4.90
   6   4   9   44.90    1.60
   6   4   9   45.10    4.80
  -6   4  -9   50.89    3.30
  -6   4  -9   44.40    4.70
  -6   4  -9   49.20    3.80
   5  -4   8  179.38    5.40
  -5  -4  -8  177.98    4.90
  -5  -4  -8  185.28    4.70
   5  -4   8  176.48    3.70
  -5   4  -8  176.28    4.20
   5   4   8  178.98    3.40
  -5   4  -8  167.88    3.50
  -5   4  -8  185.18    4.20
   5   4   8  186.08    1.50
  -5   4  -8  171.88    2.90
   4  -4   7    8.00    3.00
  -4  -4  -7    1.60    3.00
  -4  -4  -7   -4.40    3.70
   4  -4   7    1.00    4.30
  -4   4  -7   -1.90    3.60
  -4   4  -7    1.70    3.30
   4   4   7   -4.40    3.60
  -4   4  -7   -0.10    2.60
  -3  -4  -6  525.25    3.30
  -3  -4  -6  551.84    3.80
   3  -4   6  574.64    4.30
   3  -4   6  535.85    3.00
  -3   4  -6  508.55    3.00
  -3   4  -6  577.14    3.30
   3   4   6  536.75    3.00
  -2  -4  -5  510.95    3.50
   2  -4   5  528.85    3.60
  -2  -4  -5  533.45    3.20
   2  -4   5  550.74    3.50
  -2   4  -5  491.05    3.60
  -2   4  -5  547.05    3.50
   2   4   5  518.15    2.50
   1  -4   4  573.54    3.70
  -1  -4  -4  564.14    2.70
  -1   4  -4  582.34    4.70
   1   4   4  536.95    2.10
   1   4   4  548.85    2.70
  -1   4  -4  543.25    3.00
   0  -4  -3   47.20    1.70
   0  -4   3   42.60    4.10
   0  -4  -3   45.70    1.80
   0   4   3   46.40    1.80
   0   4  -3   57.89    4.40
  -1  -4   2   91.49    5.50
   1  -4  -2  111.19    1.90
   1  -4  -2  114.49    1.20
  -1   4   2  117.99    1.80
  -1   4   2  110.49    1.20
   1   4  -2  143.49    8.60
  -2  -4   1  234.88    3.20
   2  -4  -1  286.87    1.50
   2  -4  -1  280.27    1.80
   2   4  -1  183.88    4.10
  -2   4   1  284.77    2.30
  -2   4   1  273.27    1.00
  -3  -4   0 1515.15    3.80
   3  -4   0 1440.76    1.60
  -3  -4   0 1428.16    4.00
   3  -4   0 1589.74    3.70
  -3   4   0 1559.94    3.40
  -3   4   0 1539.55    3.70
   3   4   0 1458.55    3.80
   4  -4   1  401.66    4.40
  -4  -4  -1  358.46    3.30
   4  -4   1  390.26    3.00
  -4  -4  -1  358.86    2.80
   4   4   1  369.66    3.10
  -4   4  -1  398.96    3.10
  -4   4  -1  357.36    1.80
  -4   4  -1  391.26    1.40
  -5  -4  -2  109.69    3.20
   5  -4   2  104.09    3.10
   5  -4   2  100.39    4.60
  -5  -4  -2  108.09    3.90
  -5   4  -2   92.39    1.60
   5   4   2  112.89    2.20
  -5   4  -2  102.99    1.70
   5   4   2  105.19    2.60
   6  -4   3    3.70    3.50
   6  -4   3    1.50    3.30
  -6  -4  -3    1.00    3.40
  -6  -4  -3    1.10    3.10
  -6   4  -3   -1.40    1.90
   6   4   3   -0.60    3.30
  -6   4  -3    0.20    2.20
   6   4   3   -0.40    3.00
   7  -4   4  171.78    5.90
   7  -4   4  156.28    2.90
  -7  -4  -4  173.48    4.00
  -7  -4  -4  178.28    5.50
   7   4   4  184.08    3.90
  -7   4  -4  172.28    3.10
   7   4   4  172.38    5.10
  -7   4  -4  156.88    3.00
   8  -4   5  517.95    5.80
  -8  -4  -5  532.15    5.40
  -8  -4  -5  519.05    6.50
   8  -4   5  523.45    4.90
  -8   4  -5  534.55    3.60
   8   4   5  501.25    6.50
  -8   4  -5  495.35    4.00
   8   4   5  542.75    4.80
  -8   4  -5  510.55    5.40
   9  -4   6  253.27    3.60
   9  -4   6  260.97    7.80
  -9  -4  -6  265.67    5.50
  -9  -4  -6  246.98    4.30
   9   4   6  279.87    5.20
  -9   4  -6  245.08    3.80
   9   4   6  246.98    7.20
 -10  -4  -7   16.00    7.80
  10  -4   7    3.10    4.70
  10  -4   7   -4.20    8.70
 -10  -4  -7    0.00    5.70
 -10   4  -7    2.60    3.90
  10   4   7    0.10    3.90
  10   4   7    5.50    5.30
 -11  -4  -8   11.90    6.60
  11  -4   8    7.20    9.80
  11  -4   8    4.20    5.60
 -11  -4  -8    3.30    6.40
 -11   4  -8    1.70    4.50
  11   4   8   -5.00    4.20
  -9  -5 -12  390.06    8.80
  -9  -5 -12  372.66    7.80
   9  -5  12  371.46    8.60
  -9  -5 -12  343.67    7.40
  -9   5 -12  382.66    6.90
   9   5  12  357.06    2.20
  -9   5 -12  338.27    6.50
  -8  -5 -11  546.45    7.40
  -8  -5 -11  496.65    6.50
   8  -5  11  530.25    9.50
  -8  -5 -11  511.75    6.20
   8   5  11  530.55    2.70
  -8   5 -11  487.35    6.40
  -8   5 -11  539.35    6.70
   7  -5  10  561.64    6.60
  -7  -5 -10  550.04    6.20
  -7  -5 -10  542.85    7.20
  -7   5 -10  497.85    5.50
   7   5  10  540.85    2.30
  -7   5 -10  555.64    5.70
   6  -5   9  330.57    7.00
  -6  -5  -9  311.57    6.10
  -6  -5  -9  303.37    5.50
   6   5   9  318.67    5.30
  -6   5  -9  319.97    5.20
  -6   5  -9  294.77    5.00
   6   5   9  317.37    2.00
  -5  -5  -8  272.77    5.40
   5  -5   8  293.87    6.20
  -5  -5  -8  282.97    4.70
  -5   5  -8  280.17    3.70
  -5   5  -8  292.97    4.40
   5   5   8  283.77    3.70
  -5   5  -8  258.67    4.30
   4  -5   7  864.11    5.80
  -4  -5  -7  884.21    4.90
  -4  -5  -7  803.82    4.30
   4  -5   7  801.32    4.60
  -4   5  -7  878.91    4.10
   4   5   7  867.31    4.70
  -4   5  -7  795.52    4.50
  -3  -5  -6 1186.78    4.60
  -3  -5  -6 1158.98    4.90
   3  -5   6 1170.28    4.40
   3  -5   6 1161.18    4.70
  -3   5  -6 1249.18    4.50
   3   5   6 1154.88    3.80
  -3   5  -6 1093.09    4.70
  -2  -5  -5  334.97    2.50
   2  -5   5  366.36    4.00
   2  -5   5  333.27    3.00
  -2   5  -5  320.27    3.10
  -2   5  -5  348.57    4.00
   2   5   5  317.27    2.50
  -1  -5  -4  139.39    2.50
   1  -5   4  135.99    4.30
  -1   5  -4  162.58    5.30
  -1   5  -4  136.09    4.90
   1   5   4  139.99    1.90
   0  -5  -3   36.40    1.40
   0  -5   3   33.30    7.50
   0   5   3   35.00    1.90
   0   5  -3   44.20    5.40
   1  -5  -2  363.76    1.80
   1  -5  -2  378.26    2.70
  -1  -5   2  342.57    7.20
   1   5  -2  412.96    7.80
  -1   5   2  377.86    2.50
  -1   5   2  364.76    1.70
   2  -5  -1 1094.39    2.70
   2  -5  -1 1102.29    2.90
  -2  -5   1 1067.69    5.20
  -2   5   1 1041.60    2.00
   2   5  -1 1069.79    4.20
  -2   5   1 1121.79    3.40
  -3  -5   0 1356.06    4.50
  -3  -5   0 1404.56    4.30
   3  -5   0 1452.15    2.80
   3  -5   0 1387.16    3.40
  -3   5   0 1455.45    3.90
   3   5   0 1333.17    4.30
  -3   5   0 1322.17    2.90
  -4  -5  -1 2030.10    5.30
   4  -5   1 2158.38    4.70
  -4  -5  -1 2002.40    4.90
   4  -5   1 1902.91    2.40
   4  -5   1 2307.47    6.90
  -4   5  -1 2162.68    4.80
   4   5   1 2036.80    4.80
  -4   5  -1 2384.76    5.70
   5  -5   2  971.00    4.20
  -5  -5  -2  921.11    4.20
  -5  -5  -2  934.61    3.70
   5  -5   2 1042.70    6.00
  -5   5  -2  943.71    2.20
   5   5   2  933.81    4.20
  -5   5  -2  920.01    3.00
  -5   5  -2 1005.30    4.30
  -6  -5  -3  236.38    3.80
   6  -5   3  275.07    4.40
   6  -5   3  255.97    3.00
  -6  -5  -3  238.48    3.10
  -6   5  -3  233.18    2.30
   6   5   3  252.17    3.80
  -6   5  -3  257.47    2.40
  -7  -5  -4  338.27    4.60
   7  -5   4  371.56    6.70
  -7  -5  -4  336.67    4.90
   7  -5   4  350.16    4.30
   7   5   4  351.96    4.50
  -7   5  -4  345.17    2.80
  -7   5  -4  332.17    3.40
   8  -5   5  913.71    4.50
  -8  -5  -5  927.41    5.80
  -8  -5  -5  965.80    7.30
   8  -5   5  960.90    8.10
  -8   5  -5  947.21    4.40
   8   5   5  952.40    4.60
  -8   5  -5  856.01    4.10
   9  -5   6  522.55    8.60
   9  -5   6  525.15    5.50
  -9  -5  -6  498.55    4.90
  -9  -5  -6  544.25    7.50
  -9   5  -6  530.45    4.60
   9   5   6  548.75    5.70
  -9   5  -6  490.65    4.60
  10  -5   7  181.78    4.20
 -10  -5  -7  173.98    4.80
  10  -5   7  184.48    8.80
 -10  -5  -7  183.78    6.20
 -10   5  -7  174.48    4.80
  10   5   7  183.78    4.40
 -10   5  -7  179.08    4.40
  10   5   7  180.08    3.90
  11  -5   8   45.70   10.30
 -11  -5  -8   37.60    9.30
 -11  -5  -8   60.19    7.00
  11  -5   8   47.40    5.60
 -11   5  -8   44.80    5.20
  11   5   8   48.20    5.80
 -11   5  -8   49.30    5.40
  11   5   8   38.30    4.20
   9  -6  12  148.69   10.90
  -9  -6 -12  124.39    7.00
  -9  -6 -12  118.59    7.30
  -9  -6 -12  135.79    8.20
  -9   6 -12  135.29    6.90
  -9   6 -12  134.49    6.70
  -8  -6 -11   70.89    6.80
  -8  -6 -11   66.19    7.80
   8  -6  11   85.39    9.80
   8   6  11   75.89    2.00
  -8   6 -11   71.09    6.20
  -8   6 -11   59.09    6.00
  -7  -6 -10  173.98    6.70
   7  -6  10  199.98    8.00
  -7  -6 -10  170.68    5.90
  -7   6 -10  195.88    5.70
  -7   6 -10  151.18    5.60
   7   6  10  179.38    4.50
   7   6  10  176.18    2.00
   6  -6   9    2.00    7.20
  -6  -6  -9   -2.80    5.10
  -6  -6  -9   -3.20    6.00
   6   6   9    0.00    1.60
  -6   6  -9   -5.20    4.90
   6   6   9  -10.40    4.90
  -6   6  -9    4.20    4.80
  -6   6  -9    5.80    3.60
   5  -6   8  261.07    6.50
  -5  -6  -8  260.97    5.80
  -5  -6  -8  255.87    3.80
  -5   6  -8  261.97    4.00
   5   6   8  255.07    4.80
  -5   6  -8  229.38    4.50
   4  -6   7  246.18    4.20
   4  -6   7  259.37    5.30
  -4  -6  -7  250.87    4.90
  -4  -6  -7  246.08    4.30
  -4   6  -7  255.97    3.80
  -4   6  -7  231.78    4.40
   4   6   7  236.98    4.40
  -3  -6  -6  491.45    4.80
  -3  -6  -6  503.35    4.20
   3  -6   6  541.75    5.30
   3  -6   6  490.05    3.50
  -3   6  -6  461.65    4.50
   3   6   6  480.85    3.20
  -3   6  -6  497.55    4.30
   2  -6   5 1862.41    6.40
  -2  -6  -5 1615.84    4.00
   2  -6   5 1720.73    5.90
  -2   6  -5 1561.54    5.40
  -2   6  -5 1663.33    6.10
   2   6   5 1657.23    4.60
  -1  -6  -4 2244.08    4.40
   1  -6   4 2195.78    8.20
  -1   6  -4 2454.95    8.90
   1   6   4 2172.48    4.00
  -1   6  -4 2491.45   10.00
   0  -6   3 1002.50    7.10
   0  -6  -3 1191.28    3.20
   0   6   3 1211.78    3.20
   0   6   3 1223.38    3.70
   0   6  -3 1185.58    8.10
   1  -6  -2 1907.41    3.20
   1  -6  -2 2041.90    4.30
  -1  -6   2 1804.22    8.90
  -1   6   2 1923.01    3.10
  -1   6   2 2011.50    4.30
   1   6  -2 2160.38    9.50
   2  -6  -1 4392.46    6.00
   2  -6  -1 4321.57    5.00
  -2  -6   1 4349.56    7.80
   2   6  -1 4301.77    7.80
  -2   6   1 4031.50    3.80
  -2   6   1 4276.07    5.80
   3  -6   0  810.72    5.30
   3  -6   0  719.13    3.70
  -3  -6   0  691.03    3.50
  -3   6   0  677.13    2.70
   3   6   0  677.93    3.40
  -3   6   0  554.74    3.60
  -4  -6  -1    6.10    3.60
  -4  -6  -1    5.40    2.60
   4  -6   1    6.40    1.60
   4  -6   1    9.80    3.20
  -4   6  -1    6.80    4.00
  -4   6  -1    7.00    3.20
   4   6   1    6.00    2.40
   5  -6   2   62.89    5.60
  -5  -6  -2   54.09    3.10
  -5  -6  -2   43.80    3.80
   5  -6   2   54.79    3.50
  -5   6  -2   48.60    3.40
  -5   6  -2   62.69    3.60
  -5   6  -2   49.00    1.70
   5   6   2   54.49    3.60
  -6  -6  -3   -1.60    4.20
   6  -6   3   -3.40    5.80
  -6  -6  -3    5.80    4.80
   6  -6   3   -5.40    3.90
  -6   6  -3    0.60    2.40
  -6   6  -3   -1.20    1.70
   6   6   3    3.90    3.80
  -6   6  -3    1.00    3.80
   7  -6   4   65.89    3.30
  -7  -6  -4   60.29    4.90
  -7  -6  -4   57.29    5.70
   7  -6   4   67.49    4.90
  -7   6  -4   64.29    2.70
  -7   6  -4   56.69    3.20
   7   6   4   64.29    4.50
  -8  -6  -5   57.69    6.60
   8  -6   5   51.39    5.40
   8  -6   5   47.10    4.90
  -8  -6  -5   53.99    3.70
  -8   6  -5   55.79    3.20
   8   6   5   61.39    4.70
  -8   6  -5   57.49    2.90
  -9  -6  -6  156.88    7.50
  -9  -6  -6  148.59    5.70
   9  -6   6  139.09    6.30
   9  -6   6  152.58    5.30
  -9   6  -6  142.69    3.60
  -9   6  -6  130.09    3.80
   9   6   6  151.88    5.40
  10  -6   7  609.64   10.20
  10  -6   7  611.24    6.20
 -10  -6  -7  629.14    7.10
 -10  -6  -7  617.74    9.30
 -10   6  -7  600.14    4.80
  10   6   7  628.54    6.20
 -10   6  -7  583.24    5.60
 -11  -6  -8  257.97    9.80
 -11  -6  -8  239.28    5.80
  11  -6   8  257.07   10.90
  11  -6   8  248.48    6.60
 -11   6  -8  248.78    5.10
 -11   6  -8  235.68    5.20
  11   6   8  259.07    4.90
  11   6   8  259.97    6.40
  -9  -7 -12   15.60    5.70
   9  -7  12   10.40   12.40
  -9  -7 -12   26.10    7.10
  -9  -7 -12   17.00    6.50
  -9   7 -12   18.10    6.50
  -9   7 -12   16.90    7.00
  -8  -7 -11   47.50    5.10
   8  -7  11   50.69    9.90
  -8  -7 -11   48.30    7.80
   8   7  11   63.09    6.70
  -8   7 -11   35.60    4.80
   8   7  11   45.80    2.10
  -8   7 -11   45.00    6.00
  -7  -7 -10   -3.40    6.90
  -7  -7 -10    8.40    5.90
   7  -7  10    8.60    8.90
   7   7  10    2.70    2.00
  -7   7 -10    8.10    5.30
   7   7  10   11.90    5.50
  -7   7 -10   -4.00    5.40
  -6  -7  -9    7.80    4.40
  -6  -7  -9    8.00    5.40
   6  -7   9   11.40    7.30
  -6   7  -9   10.60    4.90
   6   7   9    7.00    4.00
  -6   7  -9    9.40    5.30
  -6   7  -9   -0.70    4.10
   5  -7   8    4.40    4.20
   5  -7   8   -2.90    6.60
  -5  -7  -8   14.40    5.70
  -5  -7  -8    6.90    4.90
  -5   7  -8    8.60    4.90
   5   7   8    9.50    3.40
  -5   7  -8   11.80    4.10
   4  -7   7   58.19    5.70
  -4  -7  -7   67.39    5.10
  -4  -7  -7   53.19    3.20
   4  -7   7   54.29    4.10
  -4   7  -7   52.29    4.30
  -4   7  -7   51.19    4.70
   4   7   7   60.29    3.20
  -3  -7  -6   30.00    3.60
  -3  -7  -6   28.80    4.50
   3  -7   6   28.50    3.10
   3  -7   6   35.80    5.50
  -3   7  -6   25.90    4.50
  -3   7  -6   33.20    5.00
   3   7   6   28.20    3.70
  -2  -7  -5    4.30    3.40
   2  -7   5   -1.50    4.90
   2  -7   5   14.30    5.30
  -2   7  -5   12.60    5.80
  -2   7  -5   10.80    5.10
   2   7   5    0.00    3.30
  -1  -7  -4 2435.36    4.90
   1  -7   4 2361.36   10.20
  -1   7  -4 2714.23    9.80
   1   7   4 2419.66    4.40
  -1   7  -4 2530.35   10.90
   0  -7   3  209.48    8.10
   0  -7  -3  232.68    2.80
   0   7   3  222.98    2.70
   0   7  -3  220.98    7.10
   0   7   3  229.28    3.50
   1  -7  -2 1246.18    3.30
  -1  -7   2 1195.28    8.40
   1  -7  -2 1297.47    4.20
  -1   7   2 1277.07    4.40
  -1   7   2 1170.48    2.70
   1   7  -2 1356.26    8.70
  -2  -7   1  816.52    5.60
   2  -7  -1  848.02    3.50
   2  -7  -1  832.42    4.20
   2   7  -1  802.02    4.50
  -2   7   1  773.52    2.50
  -2   7   1  815.82    3.40
  -3  -7   0  126.19    3.10
   3  -7   0  133.59    3.50
   3  -7   0  131.39    6.20
   3   7   0  137.29    2.90
  -3   7   0  142.29    3.50
  -3   7   0  129.29    2.60
  -4  -7  -1   42.10    2.90
   4  -7   1   36.90    3.70
  -4  -7  -1   48.50    4.20
   4  -7   1   46.20    2.20
  -4   7  -1   40.70    4.70
  -4   7  -1   45.20    3.70
   4   7   1   40.00    3.70
   5  -7   2   -6.80    4.50
  -5  -7  -2    5.60    4.50
   5  -7   2   -1.40    1.90
   5  -7   2    1.30    3.80
  -5  -7  -2    1.60    2.90
   5   7   2    3.10    2.70
  -5   7  -2    1.60    3.80
  -5   7  -2   -8.30    4.30
  -6  -7  -3    2.30    3.60
  -6  -7  -3    6.40    3.40
   6  -7   3   19.80    6.60
   6  -7   3    2.20    4.00
   6   7   3   -2.30    4.10
  -6   7  -3   -0.40    2.20
  -6   7  -3    4.40    4.40
  -6   7  -3    7.10    3.10
   7  -7   4   16.40    4.70
  -7  -7  -4   14.80    3.60
  -7  -7  -4   18.80    5.60
   7  -7   4   23.20    6.90
  -7   7  -4    3.10    3.70
   7   7   4   21.90    4.70
  -7   7  -4    8.20    2.30
  -8  -7  -5   85.89    5.10
  -8  -7  -5   87.29    6.50
   8  -7   5   99.29    8.10
   8  -7   5   86.19    5.10
   8   7   5   84.69    5.00
  -8   7  -5   86.79    3.40
  -8   7  -5   79.39    3.70
  -9  -7  -6   70.59    7.40
  -9  -7  -6   65.09    5.90
   9  -7   6   62.69    5.50
   9  -7   6   53.49    9.30
  -9   7  -6   50.59    4.60
   9   7   6   68.79    5.60
  -9   7  -6   53.89    3.90
 -10  -7  -7  138.39    7.00
 -10  -7  -7  153.08    8.80
  10  -7   7  165.08   10.10
  10  -7   7  149.69    6.20
  10   7   7  146.09    5.90
 -10   7  -7  137.29    4.80
 -10   7  -7  151.98    4.10
 -11  -7  -8  183.98    9.80
 -11  -7  -8  187.48    7.30
  11  -7   8  187.48    6.50
  11  -7   8  196.78   11.20
 -11   7  -8  169.68    5.30
  11   7   8  181.58    4.80
 -11   7  -8  187.58    5.40
  11   7   8  199.88    6.50
  -8  -8 -11   34.50    8.10
   8  -8  11   60.49    8.50
  -8  -8 -11   53.09    7.30
  -8   8 -11   42.80    6.90
   8   8  11   52.39    6.60
  -8   8 -11   45.50    6.20
   8   8  11   43.40    2.10
   7  -8  10    7.90    7.00
  -7  -8 -10   -0.10    4.60
  -7  -8 -10    3.40    6.90
   7   8  10    1.50    2.00
   7   8  10    1.10    4.30
  -7   8 -10   -0.40    6.30
  -7   8 -10    6.20    5.80
  -7   8 -10  -13.40    3.80
  -6  -8  -9   59.49    4.20
   6  -8   9   70.69    8.80
  -6  -8  -9   67.89    6.80
  -6   8  -9   63.59    5.80
  -6   8  -9   65.39    4.90
  -6   8  -9   78.19    5.30
   6   8   9   54.09    4.20
  -5  -8  -8  282.97    6.10
  -5  -8  -8  275.17    5.70
   5  -8   8  268.57    5.00
   5  -8   8  297.87    6.10
   5   8   8  280.07    4.20
  -5   8  -8  274.47    5.20
  -5   8  -8  274.47    5.90
   4  -8   7  192.08    4.60
  -4  -8  -7  184.68    4.70
   4  -8   7  204.68    7.30
  -4  -8  -7  184.58    4.30
   4   8   7  181.88    4.60
  -4   8  -7  165.58    5.40
  -4   8  -7  172.18    4.80
   3  -8   6 1139.79    7.90
  -3  -8  -6 1042.60    5.10
   3  -8   6 1085.49    6.30
  -3   8  -6  992.90    6.10
  -3   8  -6 1038.50    6.40
   3   8   6 1034.80    5.00
   2  -8   5 3490.15    9.90
  -2  -8  -5 3483.25    6.00
  -2   8  -5 3891.01   12.70
   2   8   5 3451.05    6.50
  -2   8  -5 3577.94    9.80
   1  -8   4 1508.45    7.90
  -1  -8  -4 1772.52    4.20
  -1   8  -4 1719.63    9.00
  -1   8  -4 1819.02    7.80
   1   8   4 1774.62    4.80
   1   8   4 1651.73    5.60
   0  -8   3  137.29    7.60
   0  -8  -3  146.99    2.20
   0   8   3  152.28    3.70
   0   8  -3  156.28    7.30
   0   8   3  148.49    2.90
   1  -8  -2 1002.60    3.10
  -1  -8   2  983.80    6.60
  -1   8   2 1023.30    3.40
   1   8  -2 1109.79    8.50
  -1   8   2 1059.29    4.00
  -2  -8   1 2384.56    7.70
   2  -8  -1 2308.97    5.40
   2  -8  -1 2362.76    6.20
  -2   8   1 2156.28    4.00
  -2   8   1 2340.37    6.00
   2   8  -1 2290.97    7.60
   3  -8   0 1657.33    5.60
   3  -8   0 1580.14    7.40
  -3  -8   0 1587.04    6.10
   3   8   0 1595.94    6.00
  -3   8   0 1477.35    3.80
  -3   8   0 1598.24    5.50
  -4  -8  -1  255.47    5.10
   4  -8   1  247.78    3.30
   4  -8   1  243.18    4.30
  -4  -8  -1  240.48    3.50
   4   8   1  246.38    4.40
  -4   8  -1  223.08    4.30
  -4   8  -1  246.78    4.20
   5  -8   2   53.39    5.30
  -5  -8  -2   60.69    5.00
   5  -8   2   53.89    2.40
  -5  -8  -2   45.90    4.70
   5  -8   2   59.69    4.20
  -5   8  -2   62.89    3.10
   5   8   2   54.49    3.20
  -5   8  -2   51.59    3.70
  -6  -8  -3   30.90    4.90
   6  -8   3   21.10    7.70
  -6  -8  -3   29.60    5.70
   6  -8   3   22.10    3.40
  -6   8  -3   27.70    4.60
  -6   8  -3   28.20    5.30
   6   8   3   25.60    4.70
  -6   8  -3   30.60    2.40
   7  -8   4   19.10    3.50
   7  -8   4   27.40    8.10
  -7  -8  -4   25.60    5.30
  -7  -8  -4   19.80    6.10
  -7   8  -4   10.40    3.50
  -7   8  -4   13.50    5.20
   7   8   4   17.00    3.60
  -7   8  -4   19.80    2.70
   8  -8   5   99.79    5.40
   8  -8   5  106.59    8.80
  -8  -8  -5   90.79    5.70
  -8  -8  -5  102.49    7.10
  -8   8  -5  108.99    4.60
  -8   8  -5   91.69    3.40
   8   8   5  100.29    3.80
   9  -8   6  557.74   10.70
   9  -8   6  549.95    6.20
  -9  -8  -6  529.45    6.90
  -9  -8  -6  522.25    5.60
   9   8   6  569.24    6.60
  -9   8  -6  534.45    4.40
  -9   8  -6  552.74    5.90
  10  -8   7  411.16    6.60
 -10  -8  -7  382.86    7.80
 -10  -8  -7  372.06    9.50
  10  -8   7  411.86   11.70
 -10   8  -7  369.66    6.50
 -10   8  -7  382.66    4.50
  10   8   7  386.46    5.50
 -11  -8  -8   88.09    7.90
  11  -8   8  114.49   12.50
  11  -8   8   83.79    7.20
 -11  -8  -8   96.99   10.20
  11   8   8   92.69    6.70
 -11   8  -8   89.89    5.20
 -11   8  -8   84.09    5.80
  11   8   8   83.79    4.50
  -8  -9 -11  337.97    8.90
   8  -9  11  356.66   12.90
  -8  -9 -11  332.07    7.90
   8   9  11  358.86    7.40
  -8   9 -11  364.46    7.10
   8   9  11  350.36    2.50
  -8   9 -11  328.07    8.00
  -7  -9 -10  195.88    7.60
   7  -9  10  194.88   11.30
  -7  -9 -10  193.78    6.90
  -7   9 -10  186.48    6.90
   7   9  10  197.48    6.80
  -7   9 -10  190.08    6.40
  -7   9 -10  170.18    5.70
  -6  -9  -9  932.51    8.30
  -6  -9  -9  902.01    7.20
   6  -9   9 1042.80   11.60
  -6   9  -9  824.02    5.40
  -6   9  -9  903.61    8.00
   6   9   9  944.51    7.20
  -5  -9  -8 1630.24    7.10
  -5  -9  -8 1645.24    7.30
   5  -9   8 1838.32   11.30
   5  -9   8 1566.04    7.20
  -5   9  -8 1659.23    9.00
   5   9   8 1681.83    7.40
  -5   9  -8 1491.45    7.70
  -4  -9  -7  443.46    5.10
  -4  -9  -7  431.26    4.20
   4  -9   7  419.56    4.50
   4  -9   7  470.75    8.60
   4   9   7  423.06    4.20
  -4   9  -7  412.76    6.20
  -4   9  -7  427.66    7.40
   3  -9   6  150.18    5.80
   3  -9   6  143.19    7.50
  -3  -9  -6  139.89    4.40
  -3   9  -6  146.29    6.10
  -3   9  -6  150.48    8.40
   3   9   6  146.79    4.30
   2  -9   5  509.75    8.20
  -2  -9  -5  487.55    4.20
  -2   9  -5  456.75    6.40
  -2   9  -5  513.15    7.50
   2   9   5  466.45    4.30
  -1  -9  -4  190.88    3.50
   1  -9   4  145.99    5.60
   1   9   4  165.08    4.60
  -1   9  -4  153.18    5.30
  -1   9  -4  187.48    4.90
   1   9   4  181.08    2.70
   0  -9   3   22.60    7.90
   0  -9  -3   36.00    2.30
   0   9  -3   25.40    7.60
   0   9   3   44.30    3.10
   0   9   3   36.00    4.20
   1  -9  -2   17.50    3.20
  -1  -9   2    9.70    5.30
  -1   9   2    9.90    2.80
  -1   9   2    9.40    4.20
   1   9  -2    7.90    5.30
  -2  -9   1  281.57    6.00
   2  -9  -1  273.07    4.20
   2  -9  -1  281.17    3.60
   2   9  -1  275.47    6.00
  -2   9   1  270.27    3.40
  -2   9   1  256.97    2.90
   3  -9   0 1758.42    6.40
  -3  -9   0 1735.23    5.80
   3  -9   0 1788.92    9.10
   3   9   0 1731.63    5.80
  -3   9   0 1621.14    4.60
  -3   9   0 1777.72    6.20
  -4  -9  -1  261.37    3.80
   4  -9   1  277.57    3.60
   4  -9   1  279.57    4.60
   4   9   1  268.67    4.80
  -4   9  -1  245.18    4.50
  -4   9  -1  286.27    4.80
   5  -9   2 1577.44   10.20
   5  -9   2 1420.66    5.30
  -5  -9  -2 1378.96    6.40
  -5  -9  -2 1454.05    6.30
   5  -9   2 1442.56    4.20
   5   9   2 1424.86    6.20
  -5   9  -2 1315.87    6.60
  -5   9  -2 1443.96    5.50
   6  -9   3 2178.38    7.50
  -6  -9  -3 2116.69    7.50
   6  -9   3 1888.71    4.40
   6  -9   3 2382.36    9.80
  -6  -9  -3 2149.39    7.50
  -6   9  -3 2204.68    7.60
   6   9   3 2153.98    7.20
  -6   9  -3 2098.69    7.30
   7  -9   4  801.12    9.80
  -7  -9  -4  721.43    6.60
   7  -9   4  717.33    6.10
  -7  -9  -4  750.92    6.20
  -7   9  -4  735.53    3.30
  -7   9  -4  713.53    6.30
  -7   9  -4  782.82    8.30
   7   9   4  755.52    6.20
   8  -9   5  336.57   10.40
  -8  -9  -5  323.97    7.70
   8  -9   5  304.47    6.10
  -8  -9  -5  281.87    6.40
  -8   9  -5  298.47    3.20
   8   9   5  294.67    6.00
  -8   9  -5  326.67    7.70
  -9  -9  -6  499.85    6.00
   9  -9   6  538.95   11.80
  -9  -9  -6  510.95    7.10
   9  -9   6  504.45    5.50
  -9   9  -6  518.25    7.40
  -9   9  -6  525.35    4.30
   9   9   6  545.35    6.60
  10  -9   7  219.88    7.10
 -10  -9  -7  210.78    7.50
  10  -9   7  214.48   12.30
 -10  -9  -7  226.18    9.50
 -10   9  -7  203.28    4.60
  10   9   7  237.28    7.10
 -10   9  -7  210.88    7.20
  -8 -10 -11    1.80    9.00
   8 -10  11   -5.50   12.70
  -8 -10 -11   -1.20    5.40
   8  10  11    3.10    2.20
  -8  10 -11    9.30    9.60
   8  10  11    9.00    4.60
   8  10  11    4.50    5.30
  -8  10 -11    0.60    7.00
   7 -10  10  215.78   12.30
  -7 -10 -10  192.48    5.30
  -7 -10 -10  208.58    8.60
  -7  10 -10  183.18    8.70
  -7  10 -10  166.58    6.40
  -7  10 -10  207.58    6.80
   7  10  10  226.68    5.30
   6 -10   9   17.60   10.90
   6 -10   9   18.60    5.30
  -6 -10  -9   29.60    6.40
  -6 -10  -9   23.80    7.30
  -6  10  -9   24.10    7.90
  -6  10  -9   31.50    6.10
   6  10   9   24.80    4.70
  -5 -10  -8  107.39    5.80
   5 -10   8  107.09    9.80
   5 -10   8   79.89    5.70
  -5 -10  -8   95.49    6.90
  -5  10  -8  109.19    8.20
  -5  10  -8  100.49    6.10
   5  10   8  106.59    5.50
  -4 -10  -7  244.48    4.00
   4 -10   7  272.27    9.20
  -4 -10  -7  275.57    6.60
   4 -10   7  243.88    6.20
  -4  10  -7  256.87    6.70
  -4  10  -7  299.77    9.50
   4  10   7  260.87    5.40
  -3 -10  -6   12.80    4.60
   3 -10   6   22.30    6.10
   3 -10   6   -1.90    8.60
  -3  10  -6    2.80    5.10
   3  10   6   13.10    3.40
  -3  10  -6    0.00    8.20
  -2 -10  -5   96.59    4.10
   2 -10   5   86.89    6.20
   2  10   5   90.89    3.10
  -2  10  -5   97.29    7.10
  -2  10  -5  102.89    8.10
  -1 -10  -4  134.29    2.90
   1 -10   4  132.89    7.70
  -1  10  -4  124.09    5.20
  -1  10  -4  136.69    6.40
   1  10   4  117.39    5.10
   1  10   4  129.59    3.70
   0 -10  -3   20.40    3.60
   0 -10   3   10.60    5.80
   0  10  -3   23.20    7.80
   0  10   3    8.20    3.40
   0  10   3   16.10    3.30
   1 -10  -2   83.29    3.60
  -1 -10   2  108.39    8.10
   1  10  -2  133.79    8.00
  -1  10   2   69.99    3.50
  -1  10   2   71.19    2.30
   2 -10  -1  518.65    4.40
  -2 -10   1  537.85    6.80
   2 -10  -1  556.44    4.90
   2  10  -1  535.15    5.30
  -2  10   1  521.85    5.50
  -2  10   1  498.25    3.50
   3 -10   0   57.19    5.90
  -3 -10   0   68.09    5.40
   3 -10   0   68.69    4.90
  -3  10   0   55.89    3.60
  -3  10   0   60.39    4.90
   3  10   0   65.19    5.30
   4 -10   1  217.88    5.10
   4 -10   1  225.38    5.40
  -4 -10  -1  220.18    4.10
  -4  10  -1  179.58    4.50
  -4  10  -1  216.38    3.80
   4  10   1  224.18    5.30
  -5 -10  -2  432.76    6.00
   5 -10   2  460.15    3.90
  -5 -10  -2  449.26    5.60
   5 -10   2  446.76    5.80
  -5  10  -2  453.05    5.70
   5  10   2  444.26    5.70
  -5  10  -2  397.06    6.10
  -6 -10  -3    1.80    5.70
   6 -10   3    0.50    5.60
   6 -10   3    2.00    2.50
   6 -10   3    0.00    6.60
  -6 -10  -3   -3.70    6.30
   6  10   3   -8.10    5.50
  -6  10  -3    4.80    5.60
  -6  10  -3    9.30    4.70
   7 -10   4  151.38    7.30
  -7 -10  -4  161.98    6.30
   7 -10   4  158.78    4.40
  -7 -10  -4  160.68    7.20
  -7  10  -4  151.68    5.00
   7  10   4  157.68    5.90
  -7  10  -4  141.89    5.80
  -7  10  -4  151.28    3.30
   8 -10   5  199.68    6.50
  -8 -10  -5  189.38    6.90
  -8 -10  -5  204.98    7.90
   8 -10   5  208.08   10.80
  -8  10  -5  182.68    4.70
  -8  10  -5  179.38    6.30
  -8  10  -5  201.48    3.50
   8  10   5  196.38    6.40
  -9 -10  -6   22.50    8.40
  -9 -10  -6   22.90    5.30
   9 -10   6   10.90   11.50
   9 -10   6   25.90    6.60
  -9  10  -6   28.10    8.70
  -9  10  -6   28.90    3.80
   9  10   6   29.20    4.90
  10 -10   7  149.19   12.40
 -10 -10  -7  154.28    9.40
 -10 -10  -7  134.69    5.90
  10 -10   7  141.89    7.00
  10  10   7  142.29    6.90
 -10  10  -7  148.69    9.20
 -10  10  -7  130.19    4.40
  -8 -11 -11   97.19    7.40
   8 -11  11   98.19   10.80
  -8 -11 -11   89.89    6.90
  -8  11 -11   89.29    7.20
  -8  11 -11  111.49   10.10
  -8  11 -11  106.39    6.80
   8  11  11  122.09    7.70
   8  11  11  100.99    4.70
  -7 -11 -10  121.69    8.40
  -7 -11 -10  120.49    7.40
   7 -11  10  140.59   13.50
  -7  11 -10  109.09    6.70
  -7  11 -10  124.49    9.70
  -7  11 -10  133.49    6.90
   7  11  10  127.09    6.90
   7  11  10   96.29    5.50
   6 -11   9  538.15    7.60
   6 -11   9  682.73   12.40
  -6 -11  -9  677.53    7.20
  -6 -11  -9  632.54    5.90
  -6  11  -9  706.23   10.20
  -6  11  -9  611.54    7.60
   6  11   9  463.85    6.70
   6  11   9  666.93    7.40
  -5 -11  -8  409.06    6.30
   5 -11   8  491.85   11.80
   5 -11   8  378.96    6.60
  -5 -11  -8  450.75    8.10
   5  11   8  280.57    6.80
  -5  11  -8  437.96   10.80
  -5  11  -8  415.26    7.30
   5  11   8  448.06    6.50
   4 -11   7   19.40   10.10
   4 -11   7   23.80    6.40
  -4 -11  -7   12.80    7.40
  -4 -11  -7   16.80    3.80
  -4  11  -7    5.40    6.60
  -4  11  -7   14.90    9.60
   4  11   7   12.30    5.60
   4  11   7   12.70    6.70
  -3 -11  -6   32.60    3.50
   3 -11   6   22.10    5.80
   3 -11   6   15.80    9.20
  -3  11  -6   29.70    5.40
  -3  11  -6   25.30    7.80
   3  11   6   25.80    3.50
  -2 -11  -5  474.85    5.00
   2 -11   5  449.06    8.50
   2  11   5  389.56    6.00
  -2  11  -5  465.25    5.50
   2  11   5  471.65    4.00
  -2  11  -5  537.65    9.40
  -1 -11  -4    5.90    4.20
   1 -11   4    7.40    7.40
  -1  11  -4    6.20    5.40
   1  11   4   17.00    2.90
  -1  11  -4   10.90    4.70
   1  11   4    6.20    5.20
   0 -11  -3    4.20    2.80
   0 -11   3  -12.20    8.30
   0  11  -3    4.70    8.30
   0  11  -3   -4.20    6.50
   0  11   3    7.20    5.40
   0  11   3   -5.60    3.70
   1 -11  -2  267.17    4.20
  -1 -11   2  249.68    8.50
   1  11  -2  266.17    8.40
  -1  11   2  249.38    2.80
  -1  11   2  253.07    4.30
  -2 -11   1  831.12    7.90
   2 -11  -1  848.42    6.00
  -2  11   1  820.32    6.20
  -2  11   1  743.43    4.00
   2  11  -1  789.82    7.60
   3 -11   0  678.73    6.30
  -3 -11   0  662.03    6.70
   3 -11   0  591.94    7.10
   3  11   0  676.03    6.70
  -3  11   0  614.84    4.60
  -3  11   0  658.73    6.00
   4 -11   1   83.89    5.90
  -4 -11  -1   65.99    5.50
   4 -11   1   71.59    6.10
  -4  11  -1   58.49    4.20
   4  11   1   52.29    5.60
  -4  11  -1   52.09    3.90
   5 -11   2  829.92    5.20
  -5 -11  -2  773.92    6.70
  -5 -11  -2  878.91    8.50
   5 -11   2  836.82    6.90
   5  11   2  810.22    6.70
  -5  11  -2  716.43    6.80
  -5  11  -2  791.62    5.50
   6 -11   3 1591.34   10.50
   6 -11   3 1558.84    8.10
   6 -11   3 1387.06    4.50
  -6 -11  -3 1444.96    7.90
  -6 -11  -3 1540.35    8.10
  -6  11  -3 1494.45    6.80
   6  11   3 1484.65    6.40
  -6  11  -3 1366.36    6.90
  -7 -11  -4  316.37    6.50
  -7 -11  -4  306.87    6.90
   7 -11   4  340.07    5.20
   7 -11   4  363.36   10.90
  -7  11  -4  309.37    6.30
   7  11   4  318.97    5.10
  -7  11  -4  316.47    5.60
  -8 -11  -5  100.09    8.90
   8 -11   5   98.79    6.60
   8 -11   5  100.99   10.80
  -8 -11  -5   80.39    6.80
   8  11   5  104.49    6.70
  -8  11  -5   98.19    3.60
  -8  11  -5   87.79    5.80
  -8  11  -5   88.09    6.60
  -9 -11  -6  289.07    9.90
   9 -11   6  268.17   12.90
  -9 -11  -6  257.67    7.50
   9 -11   6  261.47    5.90
  -9  11  -6  257.87    7.10
   9  11   6  275.77    5.60
  -9  11  -6  271.57    4.10
  10 -11   7  216.78   13.80
 -10 -11  -7  198.38   10.00
 -10 -11  -7  174.78    8.00
  10 -11   7  187.58    8.40
 -10  11  -7  186.78    8.10
 -10  11  -7  183.88    4.00
  10  11   7  198.28    6.00
  -7 -12 -10   34.80    7.10
   7 -12  10   25.30   13.50
  -7 -12 -10   46.60    9.40
  -7  12 -10   35.40    7.90
  -7  12 -10   45.50    7.30
   7  12  10   32.50    5.80
   7  12  10   42.90    7.50
  -7  12 -10   41.70   11.50
   6 -12   9   -2.50   12.50
  -6 -12  -9   -0.90    8.80
   6 -12   9    7.00    6.10
  -6 -12  -9    2.50    6.80
  -6  12  -9   -2.20   11.40
   6  12   9   -0.20    6.80
  -6  12  -9    8.80    7.80
   6  12   9   19.90    5.40
  -5 -12  -8  186.88    4.80
   5 -12   8  164.48    7.00
  -5 -12  -8  212.58    8.50
   5 -12   8  189.08   11.70
  -5  12  -8  173.68    9.70
   5  12   8  141.39    6.10
   5  12   8  202.68    6.50
  -5  12  -8  172.88    6.10
   4 -12   7   60.79   10.20
  -4 -12  -7   63.59    4.20
   4 -12   7   52.29    7.70
  -4  12  -7   63.39    8.00
   4  12   7   57.99    5.80
  -4  12  -7   62.59    8.40
   3 -12   6   84.99    9.20
  -3 -12  -6   70.39    3.70
  -3  12  -6   73.59    8.70
  -3  12  -6   74.49    7.50
   3  12   6   87.49    3.80
   2 -12   5 1073.39    7.30
  -2 -12  -5 1258.47    5.40
  -2  12  -5 1343.17   10.70
   2  12   5 1048.80    7.70
   2  12   5 1340.67    6.40
  -2  12  -5 1220.88    6.70
  -1 -12  -4 1782.42    6.40
   1 -12   4 1542.65    9.50
   1  12   4 1796.72    6.40
  -1  12  -4 1812.02    9.20
  -1  12  -4 1725.33    8.50
   1  12   4 1495.15    6.90
   0 -12  -3  540.85    3.80
   0 -12   3  469.55    9.30
   0  12   3  528.65    3.70
   0  12   3  488.45    5.10
   0  12  -3  560.24    9.60
   0  12  -3  540.85    5.90
  -1 -12   2  920.91   10.00
   1 -12  -2 1038.60    5.70
  -1  12   2  978.10    4.80
   1  12  -2 1015.20    9.70
  -1  12   2  928.01    5.90
   2 -12  -1 2098.59    8.00
  -2 -12   1 2183.18   10.20
  -2  12   1 1919.01    5.70
  -2  12   1 2014.20    8.40
   2  12  -1 1987.60    8.30
  -3 -12   0  438.76    6.90
   3 -12   0  376.16    7.30
  -3  12   0  385.36    4.90
   3  12   0  425.06    5.50
  -3  12   0  434.46    6.70
   4 -12   1    5.50    7.10
   4 -12   1   -2.70    6.20
  -4 -12  -1    6.40    6.10
   4  12   1    1.60    4.40
  -4  12  -1    0.50    4.20
  -4  12  -1   -2.30    4.50
   5 -12   2    5.10    5.20
  -5 -12  -2   -0.10    6.30
   5 -12   2    5.20    6.40
  -5 -12  -2    5.10    8.30
  -5  12  -2    4.70    4.40
  -5  12  -2   -4.80    4.90
   5  12   2    7.80    6.10
  -6 -12  -3   35.10    6.30
   6 -12   3   46.20   12.60
   6 -12   3   24.50    4.00
   6 -12   3   34.30    4.70
  -6 -12  -3   48.70    8.30
  -6  12  -3   34.50    4.60
   6  12   3   39.70    6.20
  -6  12  -3   37.90    4.70
   7 -12   4   16.40   12.60
   7 -12   4   11.20    3.50
  -7 -12  -4   13.00    8.80
  -7 -12  -4    6.10    6.90
   7 -12   4   24.50    6.80
   7  12   4    4.60    6.50
  -7  12  -4   16.50    6.30
  -7  12  -4    7.50    4.40
   8 -12   5  -13.00   11.40
  -8 -12  -5   -8.30    6.90
  -8 -12  -5    6.30    6.80
   8 -12   5    4.90    7.00
  -8  12  -5    0.40    5.30
  -8  12  -5    2.60    3.80
  -8  12  -5    1.00    5.20
   8  12   5   -4.40    6.60
   9 -12   6  117.09   13.30
  -9 -12  -6  134.59    7.30
   9 -12   6  136.29    8.30
  -9 -12  -6  129.69    8.20
   9  12   6  135.99    5.50
  -9  12  -6  130.09    4.10
  -9  12  -6  126.59    5.80
  10 -12   7  327.77   15.30
 -10 -12  -7  352.16   10.80
  10 -12   7  317.77    8.50
 -10 -12  -7  322.47    9.30
  10  12   7  328.57    8.00
 -10  12  -7  299.07    4.90
 -10  12  -7  310.97    7.40
   7 -13  10   21.00    9.90
  -7 -13 -10   27.20    5.70
  -7 -13 -10   33.10    7.10
  -7  13 -10   51.39   12.20
  -7  13 -10   23.50    8.70
   7  13  10   19.20    6.20
   7  13  10   22.60    7.30
  -6 -13  -9   83.49    5.40
   6 -13   9   62.99    7.20
   6 -13   9   73.09   12.60
  -6 -13  -9   93.39    9.50
  -6  13  -9   68.69   10.30
   6  13   9   53.99    7.10
  -6  13  -9   71.49    8.30
   6  13   9   87.39    6.90
   5 -13   8  225.08   11.30
  -5 -13  -8  240.08    6.80
  -5 -13  -8  285.37    8.90
   5 -13   8  226.78    7.50
  -5  13  -8  244.88    9.50
   5  13   8  266.27    6.60
   5  13   8  180.98    6.70
  -5  13  -8  256.47    9.20
   4 -13   7  247.18    8.10
   4 -13   7  277.87    9.00
  -4 -13  -7  281.07    6.00
  -4  13  -7  289.17    9.30
   4  13   7  301.97    6.50
  -4  13  -7  269.47    7.50
  -3 -13  -6    8.50    3.90
   3 -13   6    8.20    8.50
   3  13   6    0.90    5.60
   3  13   6    7.70    6.20
  -3  13  -6   -9.10    7.60
  -3  13  -6    2.20    7.00
  -2 -13  -5   41.20    3.70
   2 -13   5   30.40    5.60
  -2  13  -5   17.60    6.30
   2  13   5   24.10    6.20
  -2  13  -5   27.20    6.90
   2  13   5   36.40    4.90
  -1 -13  -4   12.70    5.20
   1 -13   4   -5.10    5.60
  -1  13  -4   10.10    7.50
   1  13   4    6.60    3.60
  -1  13  -4   -9.90    5.60
   1  13   4   -7.70    6.20
   0 -13   3   14.90    9.10
   0 -13  -3    6.70    4.70
   0  13   3    2.80    3.20
   0  13  -3   16.60    6.70
   0  13   3    0.30    6.70
   0  13  -3   19.40    7.60
   1 -13  -2    4.70    3.40
  -1 -13   2    2.50    6.90
   1  13  -2  -15.60    9.10
  -1  13   2   -2.00    4.10
  -1  13   2   -5.70    6.70
   2 -13  -1   15.30    6.60
  -2 -13   1   13.80    8.20
  -2  13   1   -3.40    4.20
   2  13  -1   -2.00    7.90
  -2  13   1    4.40    6.60
   3 -13   0    6.10    7.10
  -3 -13   0    5.10    7.00
   3  13   0   15.20    5.10
  -3  13   0    9.60    4.70
  -3  13   0   10.00    4.30
   4 -13   1   29.20    6.10
  -4 -13  -1   44.80    6.70
  -4  13  -1   24.20    6.70
   4  13   1   31.80    6.70
  -4  13  -1   33.00    4.40
   5 -13   2  148.59    5.50
  -5 -13  -2  137.39    6.80
   5 -13   2  154.88    6.00
   5  13   2  165.98    6.70
  -5  13  -2  102.29    6.30
  -5  13  -2  126.79    6.90
   6 -13   3  249.97   13.70
  -6 -13  -3  265.07    9.50
  -6 -13  -3  217.68    7.10
   6 -13   3  236.28    7.60
   6 -13   3  198.38    4.70
  -6  13  -3  218.48    5.70
  -6  13  -3  168.38    6.00
   6  13   3  228.18    7.00
   7 -13   4   72.39    5.50
   7 -13   4   65.69    3.40
  -7 -13  -4   72.99    7.10
  -7 -13  -4   90.09    9.40
   7 -13   4   86.89   13.50
  -7  13  -4   68.69    5.10
  -7  13  -4   71.69    6.90
   7  13   4   81.09    5.30
   8 -13   5    3.20   13.00
  -8 -13  -5   20.30    5.60
   8 -13   5   22.10    7.60
  -8 -13  -5   30.10   10.20
  -8  13  -5   22.90    7.80
  -8  13  -5   11.20    4.90
  -8  13  -5   15.30    3.80
   8  13   5   12.10    7.40
  -9 -13  -6    4.80    8.40
   9 -13   6    7.60    8.00
  -9 -13  -6   -2.40   10.00
   9 -13   6    4.80   14.10
   9  13   6    5.50    8.00
  -9  13  -6    7.60    5.20
  -9  13  -6   -3.50    4.00
  -7 -14 -10   45.40    8.10
   7 -14  10   31.80   13.30
  -7 -14 -10   54.99    8.00
   7  14  10   51.39    6.30
  -7  14 -10   42.10    9.20
  -7  14 -10   43.60   10.20
   7  14  10   25.60    6.90
   6 -14   9   55.49    7.30
   6 -14   9   72.69   11.30
  -6 -14  -9   68.89    7.50
  -6 -14  -9   79.59   10.40
  -6  14  -9   62.69    8.40
   6  14   9   70.29    5.70
   6  14   9   61.19    7.20
  -6  14  -9   66.09    9.20
  -5 -14  -8  381.16   10.90
  -5 -14  -8  304.07    7.10
   5 -14   8  265.47    9.10
   5 -14   8  291.47   11.60
   5  14   8  234.68    7.20
   5  14   8  344.57    5.80
  -5  14  -8  330.27    8.70
  -5  14  -8  302.87   10.20
   4 -14   7  409.06   10.50
   4 -14   7  352.66   10.10
  -4 -14  -7  333.87    6.80
  -4  14  -7  362.96   10.80
  -4  14  -7  330.57    7.50
   4  14   7  375.36    5.50
  -3 -14  -6   -3.70    5.90
   3 -14   6   22.50    7.90
  -3  14  -6    5.80    6.50
   3  14   6    8.10    5.70
   3  14   6   -7.60    7.00
  -3  14  -6    1.70   10.10
   2 -14   5   -9.30    7.40
  -2 -14  -5    2.90    3.90
  -2  14  -5    5.70    9.10
  -2  14  -5    6.40    5.00
   2  14   5   -9.10    5.60
   2  14   5  -13.60    7.50
   1 -14   4  241.98    7.70
  -1 -14  -4  291.67    5.60
  -1  14  -4  303.07    6.90
  -1  14  -4  304.27    8.10
   1  14   4  296.37    4.20
   1  14   4  239.88    7.40
   0 -14  -3  464.25    5.80
   0 -14   3  385.56    7.70
   0  14  -3  489.55   10.60
   0  14   3  467.95    5.30
   0  14   3  417.26    8.10
   0  14  -3  462.75    6.60
   1 -14  -2  532.25    6.30
  -1 -14   2  471.15   10.30
   1  14  -2  569.44    6.50
   1  14  -2  533.35   10.40
  -1  14   2  530.25    5.30
  -1  14   2  489.25    6.40
  -2 -14   1   26.90    8.50
   2 -14  -1    7.00    6.90
  -2  14   1   18.20    4.40
   2  14  -1    4.70    8.20
  -2  14   1   12.00    6.90
   3 -14   0   96.19    7.40
  -3 -14   0  120.69    5.70
  -3  14   0  108.89    4.80
  -3  14   0  109.39    5.50
   3  14   0  111.19    5.60
  -4 -14  -1  126.39    5.80
   4 -14   1  119.09    7.30
  -4  14  -1  112.49    5.70
  -4  14  -1  122.79    7.30
   4  14   1  141.69    5.80
   5 -14   2  494.65    8.10
  -5 -14  -2  484.75    7.60
   5  14   2  540.55    7.70
  -5  14  -2  470.35    8.20
  -5  14  -2  394.86    5.90
   6 -14   3   -7.60   13.60
   6 -14   3    2.70    4.40
  -6 -14  -3    2.20   10.50
  -6 -14  -3   -5.80    7.20
   6  14   3    9.10    7.10
  -6  14  -3    1.10    7.40
  -6  14  -3    0.30    5.20
   7 -14   4  410.06   14.30
   7 -14   4  324.17    4.60
  -7 -14  -4  397.06    8.40
   7 -14   4  408.56    8.60
  -7 -14  -4  440.36    8.90
  -7  14  -4  314.77    5.60
  -7  14  -4  366.86    6.50
   7  14   4  415.96    7.80
   8 -14   5   -6.90    8.60
  -8 -14  -5   11.10   11.20
   8 -14   5   -6.30   15.80
  -8 -14  -5    2.80    5.80
  -8  14  -5    1.50    7.90
  -8  14  -5    1.60    5.10
  -8  14  -5   -1.10    4.20
   8  14   5    8.90    5.60
  -9 -14  -6   14.80   11.70
   9 -14   6   10.40    6.70
  -9 -14  -6   22.30    8.20
   9 -14   6   18.10   17.10
  -9  14  -6   12.20    5.40
  -9  14  -6    6.40    4.00
  -9  14  -6   21.00    8.70
   9  14   6    3.90    6.20
   6 -15   9  309.17    9.10
  -6 -15  -9  293.17    6.20
  -6 -15  -9  381.96   12.00
   6 -15   9  247.98    8.90
  -6  15  -9  325.57    9.80
   6  15   9  250.27    8.30
   6  15   9  349.17    8.60
  -6  15  -9  298.57   11.10
   5 -15   8  394.86   10.50
  -5 -15  -8  424.36    7.80
   5 -15   8  437.86    8.80
  -5 -15  -8  550.04   12.30
   5  15   8  472.25    8.20
  -5  15  -8  484.15    9.60
  -5  15  -8  477.95    8.60
   4 -15   7  166.18    9.70
   4 -15   7  182.58    9.80
  -4 -15  -7  161.18    5.00
  -4  15  -7  221.78   11.60
   4  15   7  198.98    7.30
  -4  15  -7  201.38    7.70
   3 -15   6   44.90    6.00
  -3 -15  -6   54.39    6.50
  -3  15  -6   46.00   10.30
   3  15   6   36.90    7.20
  -3  15  -6   55.79    6.90
   3  15   6   63.29    6.50
   2 -15   5   54.29    7.00
  -2 -15  -5   44.40    5.90
  -2  15  -5   50.09    9.40
   2  15   5   49.40    6.00
   2  15   5   36.40    7.30
  -2  15  -5   55.59    7.20
  -1 -15  -4   14.40    3.90
   1 -15   4    3.10    7.40
   1  15   4    7.20    3.90
  -1  15  -4    1.60    8.00
  -1  15  -4   -2.20    8.20
   1  15   4   10.80    7.70
   0 -15  -3   17.60    5.50
   0 -15   3   17.80    9.50
   0  15   3   20.00    7.40
   0  15   3   -0.70    5.40
   0  15  -3   18.70    9.00
   0  15  -3   11.90    8.10
   1 -15  -2   13.90    6.60
  -1 -15   2   -3.60   10.40
   1  15  -2   11.30    7.90
  -1  15   2   20.90    7.90
   1  15  -2   -5.80   10.00
  -1  15   2   22.40    5.10
  -2 -15   1   -5.40    6.80
   2 -15  -1   -8.40    7.70
  -2  15   1    2.90    5.00
  -2  15   1   -4.00    5.80
   2  15  -1   11.60    9.30
   3 -15   0   36.80    7.30
  -3 -15   0   60.09    8.40
  -3  15   0   47.20    5.00
  -3  15   0   58.99    5.70
   3  15   0   63.29    6.00
   4 -15   1   89.69    6.50
  -4 -15  -1   92.09    7.50
  -4  15  -1   67.79    5.40
  -4  15  -1   92.49    6.10
   4  15   1  107.89    8.10
   5 -15   2  444.86    7.50
  -5 -15  -2  433.16    6.50
   5  15   2  486.65    6.70
  -5  15  -2  354.86    6.10
  -5  15  -2  433.76    9.10
   6 -15   3  495.05    6.00
  -6 -15  -3  527.95    8.40
  -6 -15  -3  612.34   11.80
   6 -15   3  632.34   15.20
  -6  15  -3  512.75    8.90
  -6  15  -3  442.36    7.10
   6  15   3  563.74    8.70
   7 -15   4  251.47    5.10
  -7 -15  -4  369.36   12.00
  -7 -15  -4  312.57    8.10
   7 -15   4  365.86   15.10
  -7  15  -4  248.48    6.00
   7  15   4  354.16    8.80
  -7  15  -4  286.87    9.10
  -8 -15  -5  151.38   12.40
   8 -15   5  155.28   16.80
  -8 -15  -5  129.99    8.50
  -8  15  -5  114.29    5.20
   8  15   5  135.89    8.70
  -8  15  -5  119.39    7.00
  -8  15  -5  132.29    4.50
   6 -16   9   17.00   10.90
  -6 -16  -9    4.30    7.60
  -6 -16  -9    3.10   12.10
   6 -16   9   11.80    9.80
  -6  16  -9    0.50   12.70
  -6  16  -9   19.80    8.60
   6  16   9   30.40    7.60
   6  16   9   18.20    8.20
  -5 -16  -8    0.90    9.50
  -5 -16  -8    5.30    5.40
   5 -16   8    3.40    9.90
   5 -16   8   29.10   10.00
  -5  16  -8    7.60    7.40
   5  16   8    5.00    7.80
  -5  16  -8   -5.90    9.20
  -4 -16  -7    9.40    7.00
   4 -16   7  -13.70   10.20
   4 -16   7    9.30    9.20
   4  16   7   -4.90    7.80
  -4  16  -7    2.70    6.90
   4  16   7    4.70    7.40
  -4  16  -7   -8.90   11.40
  -3 -16  -6   51.29    4.70
   3 -16   6   42.70    8.20
  -3  16  -6   40.60    6.90
   3  16   6   39.40    8.20
  -3  16  -6   34.60    9.60
   3  16   6   46.80    6.90
   2 -16   5   17.10    7.30
  -2 -16  -5   40.10    5.80
   2  16   5   30.90    7.80
  -2  16  -5   50.39    7.20
   2  16   5   49.10    6.30
  -2  16  -5   34.30    7.00
   1 -16   4   90.79    6.00
  -1 -16  -4  105.39    6.30
   1  16   4   97.19    8.60
  -1  16  -4  105.99    6.20
  -1  16  -4  135.79    8.90
   1  16   4  112.69    6.40
   0 -16  -3  559.54    6.80
   0 -16   3  459.55    7.90
   0  16   3  565.44    5.20
   0  16  -3  593.24    8.50
   0  16   3  487.55    7.30
   0  16  -3  650.33    9.20
   1 -16  -2  302.17    7.70
  -1 -16   2  241.88   11.10
   1  16  -2  324.87    8.80
   1  16  -2  303.47   10.90
  -1  16   2  306.67    6.30
  -1  16   2  260.47    8.80
   2 -16  -1   31.60    7.80
  -2 -16   1   23.90   10.10
  -2  16   1   45.70    5.50
   2  16  -1   60.59    9.90
   2  16  -1   35.10    8.10
  -2  16   1   37.80    9.00
  -3 -16   0  124.09    7.00
   3 -16   0  117.49    8.10
  -3  16   0  100.69    5.70
   3  16   0  139.39    7.10
  -3  16   0  103.49    8.60
   4 -16   1    6.10    6.10
  -4 -16  -1    5.40    8.60
   4  16   1   -2.90    8.70
  -4  16  -1    4.00    5.60
  -4  16  -1   -7.40    8.40
  -5 -16  -2   18.40    6.30
   5 -16   2    2.40    6.90
   5  16   2   17.30    8.60
  -5  16  -2   20.50    5.70
  -5  16  -2   15.60    8.60
   6 -16   3    2.00    7.30
  -6 -16  -3   -1.40    6.10
  -6 -16  -3  -14.10   11.60
  -6  16  -3   -6.50    6.00
  -6  16  -3   -5.90    9.40
   6  16   3    1.10    8.20
  -7 -16  -4   16.10    6.40
   7 -16   4   10.40    5.40
   7 -16   4  -16.80   15.40
  -7 -16  -4   -3.40   12.50
  -7  16  -4   10.60    5.70
  -7  16  -4   14.40    8.80
   7  16   4    4.80    8.30
   8 -16   5   56.89   16.00
  -8 -16  -5   19.20   13.00
  -8 -16  -5   20.20    9.00
  -8  16  -5   18.70    5.40
   8  16   5   38.80    9.10
  -8  16  -5   29.90    9.90
   5 -17   8  -11.80   10.60
  -5 -17  -8   19.80    7.70
  -5 -17  -8    1.60   14.70
   5 -17   8   -0.60   10.40
  -5  17  -8   -8.70    6.90
   5  17   8   -8.10    7.60
  -5  17  -8   -4.10   11.60
  -4 -17  -7   44.40    5.40
   4 -17   7   42.20    8.60
   4 -17   7   59.19    9.50
  -4  17  -7   47.50    6.80
  -4  17  -7   64.29    8.20
   4  17   7   63.79    7.80
   4  17   7   30.30    8.50
  -3 -17  -6   16.50    7.00
   3 -17   6   21.20    7.40
  -3  17  -6    0.70    9.60
  -3  17  -6   10.50    7.10
   3  17   6   10.40    8.10
   3  17   6    7.00    7.30
  -2 -17  -5   41.60    6.90
   2 -17   5   15.50    7.20
  -2  17  -5   30.10    7.60
   2  17   5   24.80    9.10
  -2  17  -5   33.80    7.10
   2  17   5   37.20    6.90
   1 -17   4   35.60    8.10
  -1 -17  -4   44.60    4.90
   1  17   4   33.00    6.70
  -1  17  -4   37.10    8.50
  -1  17  -4   54.29    9.30
   1  17   4   14.40    9.00
   0 -17   3    2.00    9.70
   0 -17  -3    6.10    6.90
   0  17  -3   -6.60   10.20
   0  17   3   17.30    6.70
   0  17  -3    2.30    8.30
   0  17   3    2.20    6.50
   1 -17  -2   13.60    7.70
  -1 -17   2   -3.10   11.00
   1  17  -2   17.50    8.10
   1  17  -2   11.30   10.30
  -1  17   2    3.40    6.10
  -1  17   2    3.40    6.50
  -2 -17   1   13.40   10.60
   2 -17  -1    6.10    9.10
  -2  17   1   29.20    6.10
  -2  17   1   31.90    9.10
   2  17  -1    8.60   10.00
   2  17  -1   15.70    8.10
   3 -17   0   12.50    7.80
  -3 -17   0   -3.30   10.20
  -3  17   0   11.00    9.60
   3  17   0   -4.90    9.60
  -3  17   0   14.30    6.10
   4 -17   1   49.50    7.20
  -4 -17  -1   66.09    6.80
   4  17   1   78.79    9.20
  -4  17  -1   51.79    6.40
  -4  17  -1   48.20   10.20
   5 -17   2    6.20    6.70
  -5 -17  -2    2.60    9.30
  -5  17  -2    2.40    7.30
  -5  17  -2    6.40    9.40
   5  17   2   14.40    8.90
  -6 -17  -3   12.50   12.00
   6 -17   3    7.00    7.40
  -6 -17  -3    7.40    6.80
   6  17   3   10.20    6.70
  -6  17  -3    7.70    9.60
  -6  17  -3   11.10    7.20
   7 -17   4    2.80    6.10
  -7 -17  -4   25.50   12.50
  -7 -17  -4   -4.80    7.10
   7 -17   4   12.40   13.70
   7  17   4   -4.00    7.10
  -7  17  -4    4.30   10.40
  -7  17  -4   -4.00    6.10
  -5 -18  -8   -6.00   16.20
   5 -18   8   15.70    9.50
  -5 -18  -8    0.20    7.80
   5 -18   8    9.50   10.60
  -5  18  -8   11.50   12.40
  -5  18  -8   -2.80    7.40
   5  18   8   14.40    8.20
  -4 -18  -7   21.90    7.90
   4 -18   7   15.50    9.00
   4 -18   7   32.00    9.40
  -4  18  -7    4.40   11.60
  -4  18  -7   17.00    6.80
   4  18   7   37.70    8.40
   4  18   7   13.30   10.40
   3 -18   6    6.10    7.20
  -3 -18  -6    5.00    7.00
   3  18   6   -6.00    8.00
   3  18   6    0.50    9.60
  -3  18  -6    6.20    7.50
  -3  18  -6   11.00   10.60
  -2 -18  -5   68.89    7.10
   2 -18   5   62.39    7.50
  -2  18  -5   57.39    7.40
  -2  18  -5   68.89    5.80
   2  18   5   48.80    7.30
   2  18   5   76.19    5.80
   1 -18   4   11.40    8.00
  -1 -18  -4   22.30    7.10
  -1  18  -4   14.40    6.60
   1  18   4   11.70    9.10
  -1  18  -4   18.80    9.70
   1  18   4   21.30    6.70
   0 -18   3  654.23   11.10
   0 -18  -3  773.42    8.70
   0  18  -3  842.52   10.80
   0  18   3  840.02    8.20
   0  18  -3  864.21   12.10
   0  18   3  687.43    9.00
   1 -18  -2  312.67    9.50
  -1 -18   2  274.07   11.70
   1  18  -2  327.67    9.60
   1  18  -2  323.07    7.30
  -1  18   2  322.47    7.60
  -1  18   2  293.67   10.20
   2 -18  -1   25.90    9.50
  -2 -18   1    9.90    8.80
  -2  18   1   11.30    6.30
   2  18  -1   31.10    8.50
   2  18  -1    0.80   11.40
  -2  18   1  -14.10    9.60
  -3 -18   0   21.20    7.80
   3 -18   0   -7.20    6.90
   3  18   0   23.30    8.10
  -3  18   0    8.10    6.70
  -3  18   0   18.50    7.90
   3  18   0   44.80   10.50
  -4 -18  -1   19.40    9.90
   4 -18   1    4.60    6.20
  -4  18  -1    7.80    6.50
   4  18   1   12.50   10.00
  -4  18  -1   -3.90   10.90
  -5 -18  -2   30.60    9.80
   5 -18   2   31.70    7.30
   5  18   2   51.39    7.60
  -5  18  -2   47.10   11.30
  -5  18  -2   17.80    6.60
   6 -18   3   10.70    6.90
  -6 -18  -3   -3.20    9.30
  -6 -18  -3    9.60    9.90
   6  18   3    9.10   10.20
  -6  18  -3    6.70   10.60
  -6  18  -3    0.00    7.00
  -7 -18  -4   40.20   14.30
   7 -18   4   50.39   14.60
  -7 -18  -4   45.50    9.70
   7 -18   4   27.00    7.10
  -7  18  -4   44.20   11.80
  -7  18  -4   28.10    6.50
   7  18   4   63.59    9.80
  -4 -19  -7  210.08    8.40
   4 -19   7  247.88   10.20
   4 -19   7  189.98    8.40
  -4  19  -7  228.28    9.00
   4  19   7  166.68   10.30
  -4  19  -7  253.67    7.90
   4  19   7  254.77    9.80
  -3 -19  -6   84.49    7.70
   3 -19   6   73.59    7.20
  -3  19  -6   86.39   10.80
   3  19   6   98.19    6.50
  -3  19  -6  102.69    7.80
   3  19   6   82.29    9.70
   2 -19   5    5.80    6.90
  -2 -19  -5    8.70    7.90
  -2  19  -5    2.00    7.40
  -2  19  -5   -4.00    8.10
   2  19   5    8.80    8.20
   2  19   5   -2.40   10.40
  -1 -19  -4    5.70    8.30
   1 -19   4   22.20    8.60
  -1  19  -4   18.90    7.30
   1  19   4   21.60    7.70
  -1  19  -4   21.10    9.20
   1  19   4   26.30    7.40
   0 -19  -3  -11.00    8.10
   0 -19   3    2.20    9.70
   0  19   3    3.20    7.40
   0  19   3   -0.40   10.60
   0  19  -3    7.20    6.80
   0  19  -3    2.30   10.50
  -1 -19   2   15.30    9.20
   1 -19  -2   25.40    9.00
   1  19  -2   20.10   11.90
  -1  19   2   30.30   11.10
   1  19  -2   31.40    9.30
  -1  19   2    6.90    7.40
  -2 -19   1    8.20   12.40
   2 -19  -1   13.80    9.30
   2  19  -1  -12.70   11.70
  -2  19   1   -2.80   11.00
   2  19  -1   -1.30    8.70
  -2  19   1    2.20    7.30
   3 -19   0    3.80    8.10
  -3 -19   0   13.20   11.60
  -3  19   0   -0.30    8.00
   3  19   0   16.30   12.00
   3  19   0   12.80    8.80
  -3  19   0   29.10   11.40
   4 -19   1  205.68    7.40
  -4 -19  -1  311.37   11.60
  -4  19  -1  285.47    9.60
  -4  19  -1  262.27    8.30
   4  19   1  329.37    9.70
   4  19   1  316.57    8.60
   5 -19   2  178.18    7.70
  -5 -19  -2  223.08   10.20
  -5  19  -2  154.38    7.30
   5  19   2  242.28   11.40
  -5  19  -2  233.68   12.80
   6 -19   3  112.89    8.20
  -6 -19  -3  121.99   13.20
  -6 -19  -3  142.59   10.70
  -6  19  -3  103.99    7.80
   6  19   3  151.48    8.40
  -6  19  -3  125.59   12.60
  -3 -20  -6   91.39    8.70
   3 -20   6   66.69    7.30
  -3  20  -6  103.29    7.60
   3  20   6  110.39   11.40
  -3  20  -6   87.29   10.40
   3  20   6   91.49    9.30
   2 -20   5   51.19    7.60
  -2 -20  -5   43.10    8.10
  -2  20  -5   54.89    8.60
   2  20   5   61.29    6.70
  -2  20  -5   57.79    8.00
   2  20   5   35.00   10.50
  -1 -20  -4   74.19    8.50
   1 -20   4   51.19    6.20
   1  20   4   64.59   10.80
  -1  20  -4   75.99    7.60
  -1  20  -4   95.19    8.80
   1  20   4   71.09    9.00
   0 -20   3  124.89    9.90
   0 -20  -3  153.18    9.20
   0  20  -3  202.98   11.30
   0  20   3  144.39   10.90
   0  20  -3  193.08   10.40
   0  20   3  170.88    8.10
  -1 -20   2   79.19   11.70
   1 -20  -2   91.29   10.20
  -1  20   2   96.69    7.90
   1  20  -2  133.59   13.20
  -1  20   2  103.29   11.90
   1  20  -2  111.99    9.40
  -2 -20   1   32.60   13.00
   2 -20  -1   17.90   10.90
   2  20  -1   24.30    9.60
  -2  20   1   30.70    7.90
   2  20  -1   52.89   12.90
  -2  20   1   17.90   11.60
   3 -20   0   39.00    8.90
  -3 -20   0   58.89    9.70
  -3  20   0   80.29   11.90
  -3  20   0   46.40    8.10
   3  20   0   53.29   12.50
   3  20   0   53.89    9.20
   4 -20   1   57.79    6.60
  -4 -20  -1   86.19   11.80
  -4  20  -1   66.19    8.50
   4  20   1  102.89    8.90
  -4  20  -1   98.69   13.20
   4  20   1   92.69   12.30
  -5 -20  -2   47.90    8.60
   5 -20   2   49.20    6.60
   5  20   2   73.89    9.10
   5  20   2   60.99   12.20
  -5  20  -2   43.20   10.10
  -5  20  -2   32.30    7.40
  -2  21  -5   13.70    8.20
  -2  21  -5   10.60    8.10
   1 -21   4   21.50    8.10
  -1 -21  -4    5.50    7.20
  -1  21  -4   13.40    9.00
  -1  21  -4   25.20   10.50
   1  21   4   13.90   11.40
   1  21   4   10.20    9.30
   0 -21  -3   20.60    7.80
   0 -21   3   19.00   10.10
   0  21  -3   -3.20    7.50
   0  21  -3    3.60   10.90
   0  21   3    1.00   11.70
   0  21   3   10.00    8.50
  -1 -21   2   20.20   12.80
   1 -21  -2   26.20   10.50
   1  21  -2   25.30   13.30
  -1  21   2   22.10    8.10
  -1  21   2   12.90   12.20
   1  21  -2   16.90    9.20
   2 -21  -1    8.60   10.10
  -2 -21   1   -0.30   12.80
  -2  21   1   18.80    8.00
  -2  21   1    9.60   11.60
   2  21  -1   -6.30   12.90
   2  21  -1   12.30    7.40
   3 -21   0   55.19    8.20
  -3 -21   0   51.69   13.70
  -3  21   0   74.99    8.50
  -3  21   0   68.09    9.70
   3  21   0   82.49   13.10
   3  21   0   87.39    9.30
   4 -21   1    4.10    6.70
  -4 -21  -1   25.40   12.00
  -4  21  -1   16.20   10.20
   4  21   1   -4.90    9.30
  -4  21  -1    3.00    8.90
   4  21   1    2.70   12.90
  -9   0 -13   -2.30    7.20
  -9   0 -13   -9.20    6.70
  -9   0 -13  -14.10    7.20
  -8   0 -12  141.39    7.10
  -8   0 -12  133.09    4.50
   8   0  12  128.09    6.40
  -8   0 -12  148.39    6.60
  -7   0 -11   82.89    5.80
  -7   0 -11   79.59    5.40
  -7   0 -11   65.49    6.10
   7   0  11   57.89    6.80
  -6   0 -10   12.30    4.60
   6   0  10    6.30    4.20
  -6   0 -10   19.50    5.00
  -6   0 -10   14.30    5.00
   6   0  10    8.90    2.60
  -5   0  -9   51.59    3.10
   5   0   9   56.39    5.20
  -5   0  -9   57.99    4.60
   5   0   9   53.79    2.20
  -5   0  -9   53.99    4.50
  -4   0  -8  700.73    3.70
   4   0   8  695.93    5.00
  -4   0  -8  673.73    3.60
   4   0   8  677.23    2.70
  -4   0  -8  637.44    3.50
   3   0   7 4309.37    6.80
  -3   0  -7 4142.39    6.10
  -3   0  -7 4313.37    6.60
  -3   0  -7 3794.42    6.20
   2   0   6 3414.76    5.20
  -2   0  -6 3479.55    5.40
  -2   0  -6 3170.38    4.70
  -2   0  -6 3333.57    4.70
   0   0  -4 8388.56    5.90
   1   0  -3 1540.15    2.50
  -1   0   3 1615.74    2.60
   2   0  -2  122.89    5.90
   2   0  -2  111.59    1.20
   3   0  -1  280.27    1.40
  -3   0   1  296.47    2.30
   3   0  -1  299.17    2.20
  -4   0   0 1586.14    4.10
   4   0   0 1555.04    3.90
   4   0   0 1534.85    2.30
   5   0   1  302.47    2.70
   5   0   1  314.97    2.00
  -5   0  -1  298.37    2.80
  -6   0  -2   44.20    4.20
   6   0   2   44.50    4.10
   6   0   2   43.20    2.10
   7   0   3   76.59    3.00
   7   0   3   79.69    3.50
   7   0   3   77.19    2.50
  -7   0  -3   74.49    4.70
   8   0   4  153.78    3.60
  -8   0  -4  131.79    4.40
   8   0   4  136.89    4.40
   8   0   4  153.38    3.10
   9   0   5  283.07    4.10
  -9   0  -5  257.87    5.30
  -9   0  -5  266.57    4.30
   9   0   5  264.57    5.30
 -10   0  -6  144.59    4.80
 -10   0  -6  136.69    3.80
  10   0   6  133.69    5.50
  10   0   6  149.49    4.30
 -10   0  -6  156.68    5.50
 -11   0  -7  893.71    5.70
 -11   0  -7  954.00    7.10
  11   0   7  898.81    8.00
  11   0   7  980.60    6.10
 -11   0  -7  992.40    8.00
 -12   0  -8  611.54   10.60
 -12   0  -8  553.44    7.10
  12   0   8  511.95    8.10
  12   0   8  548.75    5.70
 -12   0  -8  534.25    6.00
  -9  -1 -13   -4.40    7.30
   9  -1  13   -3.50   10.10
  -9  -1 -13   -0.40    6.60
  -9  -1 -13    3.80    7.30
  -9   1 -13   -3.10    6.50
  -9   1 -13   -1.40    7.30
  -9   1 -13    5.50    6.60
  -8  -1 -12  372.66    6.70
  -8  -1 -12  332.97    5.00
  -8  -1 -12  336.47    7.60
   8  -1  12  327.97    8.50
  -8   1 -12  319.57    5.50
  -8   1 -12  336.47    6.50
  -8   1 -12  318.07    6.10
  -7  -1 -11  720.03    5.60
   7  -1  11  743.33    8.20
  -7  -1 -11  695.93    6.20
  -7  -1 -11  761.72    6.40
  -7   1 -11  721.83    6.90
  -7   1 -11  724.53    5.30
  -7   1 -11  687.73    6.00
   6  -1  10  214.78    5.90
  -6  -1 -10  215.28    5.50
  -6  -1 -10  220.08    5.30
  -6  -1 -10  207.58    3.70
  -6   1 -10  197.18    4.90
   6   1  10  242.38    6.30
  -6   1 -10  206.38    5.10
  -6   1 -10  216.28    5.20
   6   1  10  218.98    2.50
  -5  -1  -9   27.80    3.10
  -5  -1  -9   40.00    3.30
  -5  -1  -9   39.50    4.70
   5  -1   9   33.50    3.80
   5  -1   9   35.40    2.70
   5   1   9   38.80    1.90
  -5   1  -9   29.50    4.60
  -5   1  -9   42.30    4.10
   5   1   9   30.60    5.20
  -5   1  -9   34.10    3.20
  -4  -1  -8  407.26    4.30
  -4  -1  -8  389.46    4.00
   4  -1   8  395.46    3.60
  -4  -1  -8  437.06    4.30
  -4   1  -8  388.56    4.10
  -4   1  -8  414.56    3.40
  -4   1  -8  411.86    4.00
   4   1   8  422.16    4.70
   4   1   8  417.06    2.00
  -3  -1  -7 2123.89    5.20
   3  -1   7 2061.69    5.20
  -3  -1  -7 1924.81    4.30
  -3  -1  -7 1979.10    4.90
  -3   1  -7 1881.31    4.30
  -3   1  -7 2099.99    2.80
  -3   1  -7 2041.30    4.70
   3   1   7 2117.89    5.40
  -3   1  -7 2122.49    5.10
  -2  -1  -6  348.77    2.90
   2  -1   6  369.46    2.80
  -2  -1  -6  361.86    2.90
  -2  -1  -6  368.76    2.40
  -2   1  -6  346.87    3.00
  -2   1  -6  386.96    1.60
  -2   1  -6  354.16    2.50
  -1  -1  -5  330.27    2.00
  -1  -1  -5  349.96    2.10
  -1  -1  -5  328.27    2.60
   1  -1   5  321.27    2.10
  -1   1  -5  329.17    2.70
  -1   1  -5  350.36    2.30
  -1   1  -5  319.67    1.70
   0  -1   4  950.90    2.50
   0  -1  -4  896.51    2.10
   0  -1   4  885.31    1.40
   0  -1  -4  950.20    2.50
   0   1  -4  900.21    2.50
   0   1  -4  870.71    1.30
  -1  -1   3  335.27    2.40
   1  -1  -3  322.37    1.50
   1   1  -3  336.07    2.60
   2  -1  -2  166.38    1.90
  -2  -1   2  163.48    1.20
   2   1  -2  179.48    4.80
   2   1  -2  160.28    1.10
   3  -1  -1 2186.68    1.90
   3  -1  -1 2418.06    3.60
  -3  -1   1 2271.87    3.20
   3   1  -1 2272.27    3.20
  -3   1   1 2422.46    4.10
   3   1  -1 2311.67    3.30
  -3   1   1 2488.55    4.60
   4  -1   0 1624.84    2.00
   4  -1   0 1734.83    4.20
  -4  -1   0 1662.53    3.60
   4   1   0 1653.13    2.80
  -4   1   0 1738.63    4.40
   4   1   0 1685.53    3.90
  -4   1   0 1596.84    2.40
   5  -1   1  540.55    4.00
   5  -1   1  527.95    1.90
  -5  -1  -1  541.95    3.90
   5   1   1  544.25    3.60
  -5   1  -1  525.95    4.10
   5   1   1  535.55    2.50
  -5   1  -1  513.25    2.30
   6  -1   2   29.90    2.80
  -6  -1  -2   35.50    2.90
   6  -1   2   32.50    4.10
   6  -1   2   27.70    1.90
   6   1   2   30.70    2.80
   6   1   2   38.40    2.30
  -6   1  -2   31.60    4.10
  -7  -1  -3    1.40    2.80
   7  -1   3    3.40    4.80
  -7  -1  -3    2.80    3.30
   7  -1   3    4.00    2.30
   7  -1   3    2.20    2.60
  -7   1  -3    2.70    3.30
   7   1   3    7.30    4.50
   7   1   3    5.00    2.60
   8  -1   4  201.08    5.80
  -8  -1  -4  208.48    3.90
  -8  -1  -4  200.08    5.90
   8  -1   4  188.48    2.90
  -8   1  -4  203.38    4.50
   8   1   4  192.48    4.40
   8   1   4  211.08    3.40
   8   1   4  210.78    3.50
  -9  -1  -5  355.66    4.70
   9  -1   5  348.07    4.40
  -9  -1  -5  375.76    7.00
   9  -1   5  335.97    7.10
  -9   1  -5  294.97    3.50
   9   1   5  363.76    4.20
  -9   1  -5  355.66    7.10
   9   1   5  344.77    6.90
   9   1   5  381.46    4.20
  10  -1   6  125.69    5.50
 -10  -1  -6  130.79    5.00
 -10  -1  -6  131.89    5.40
  10  -1   6  134.59    4.70
  10   1   6  129.89    4.40
 -10   1  -6  130.09    5.70
 -10   1  -6  119.39    4.00
  10   1   6  128.49    5.60
 -11  -1  -7   30.10    4.70
 -11  -1  -7   27.30    8.60
  11  -1   7   29.90    4.70
  11  -1   7   41.60    8.10
 -11  -1  -7   37.70    5.60
 -11   1  -7   44.30    6.20
 -11   1  -7   36.20    4.40
  11   1   7   31.20    4.70
  11   1   7   39.70    8.40
 -12  -1  -8   32.20    5.90
 -12  -1  -8   29.80    4.90
 -12  -1  -8   29.40    7.20
  12  -1   8   29.50    9.90
  12  -1   8   25.90    5.30
 -12   1  -8   18.70    5.00
  12   1   8   27.70    5.50
  12   1   8   25.20    9.60
 -12   1  -8   27.00    6.90
  -9  -2 -13   14.50    7.50
  -9  -2 -13   18.00    5.80
   9  -2  13   16.50    9.50
  -9  -2 -13    6.30    4.90
  -9   2 -13   22.40    7.20
  -9   2 -13   25.20    7.20
  -9   2 -13    9.00    6.60
   8  -2  12   20.20    8.50
  -8  -2 -12    1.00    7.30
  -8  -2 -12    4.00    4.60
  -8  -2 -12   -2.90    5.00
  -8   2 -12   -0.90    6.00
  -8   2 -12  -14.40    6.10
  -8   2 -12   -3.70    6.70
  -7  -2 -11  114.49    6.20
   7  -2  11  112.59    7.40
  -7  -2 -11  114.19    5.60
  -7  -2 -11  114.09    5.60
  -7   2 -11  127.09    5.80
  -7   2 -11  132.59    6.20
  -7   2 -11  120.39    5.20
  -6  -2 -10  170.08    4.70
  -6  -2 -10  176.78    5.50
   6  -2  10  185.78    6.30
  -6  -2 -10  202.58    5.40
  -6   2 -10  185.08    5.00
  -6   2 -10  180.48    4.80
  -6   2 -10  178.88    5.10
   6   2  10  185.88    2.10
  -5  -2  -9   90.39    4.60
  -5  -2  -9   83.79    4.30
   5  -2   9   81.99    5.40
  -5  -2  -9   82.79    4.60
   5   2   9   86.19    1.50
  -5   2  -9   75.49    4.60
  -5   2  -9   83.19    4.60
  -5   2  -9   83.49    4.00
  -4  -2  -8    4.70    3.70
  -4  -2  -8    4.00    3.40
   4  -2   8    0.40    4.00
  -4  -2  -8   -8.30    3.90
  -4   2  -8   -3.40    2.60
  -4   2  -8    6.10    3.80
   4   2   8    0.80    1.10
  -4   2  -8    0.00    3.50
  -3  -2  -7  791.12    3.30
   3  -2   7  841.62    4.30
  -3  -2  -7  831.72    4.20
  -3   2  -7  876.31    2.60
  -3   2  -7  817.42    3.70
  -3   2  -7  863.41    4.20
  -3   2  -7  740.33    3.20
  -2  -2  -6  296.27    3.00
  -2  -2  -6  304.67    2.40
   2  -2   6  301.87    3.10
  -2   2  -6  298.97    3.10
  -2   2  -6  325.07    2.00
  -2   2  -6  307.87    2.70
   1  -2   5  152.48    2.70
  -1  -2  -5  154.28    2.20
  -1  -2  -5  149.49    1.80
  -1   2  -5  147.09    1.70
  -1   2  -5  147.39    2.00
  -1   2  -5  160.88    3.30
   0  -2   4  494.95    2.40
   0  -2  -4  514.25    2.20
   0  -2   4  476.25    1.20
   0  -2  -4  512.15    1.10
   0   2  -4  470.65    2.40
   1  -2  -3  131.69    1.20
  -1  -2   3  147.39    3.80
   1  -2  -3  135.99    1.20
   1  -2  -3  136.19    1.20
   1   2  -3  142.09    3.30
   2  -2  -2  354.66    1.00
   2  -2  -2  366.46    1.90
  -2  -2   2  360.16    1.40
   2  -2  -2  379.66    0.90
  -2  -2   2  293.97    7.80
   2   2  -2  356.86    1.50
   2   2  -2  432.36    5.00
   3  -2  -1 1344.37    3.30
   3  -2  -1 1241.88    2.60
  -3  -2   1 1206.88    2.90
  -3  -2   1 1194.68    3.90
   3  -2  -1 1135.59    0.70
   3   2  -1 1161.28    3.20
  -3   2   1 1184.98    1.10
   3   2  -1 1180.68    2.40
   4  -2   0 1283.57    3.70
  -4  -2   0 1196.28    3.80
   4  -2   0 1267.47    3.40
   4  -2   0 1183.08    1.50
  -4  -2   0 1181.18    3.40
  -4   2   0 1194.48    1.70
  -4   2   0 1316.77    4.40
   4   2   0 1178.68    2.70
   4   2   0 1188.98    3.60
  -5  -2  -1  176.88    2.80
   5  -2   1  187.88    2.90
   5  -2   1  185.98    2.80
   5  -2   1  176.58    1.30
  -5  -2  -1  173.18    2.70
  -5   2  -1  197.18    2.90
   5   2   1  182.78    3.40
   5   2   1  174.88    2.40
  -5   2  -1  186.38    1.70
  -6  -2  -2   83.49    2.90
  -6  -2  -2   86.29    3.10
   6  -2   2   94.59    3.30
   6  -2   2   93.49    2.30
  -6   2  -2   88.59    1.90
   6   2   2   91.09    2.70
   6   2   2   91.39    4.00
  -6   2  -2  103.89    4.40
  -7  -2  -3   32.70    4.70
  -7  -2  -3   27.50    3.20
   7  -2   3   26.80    3.70
   7  -2   3   36.20    3.20
  -7   2  -3   28.60    2.10
  -7   2  -3   40.90    5.00
   7   2   3   31.00    4.60
   7   2   3   29.80    3.00
   8  -2   4  207.68    4.00
  -8  -2  -4  220.88    4.00
  -8  -2  -4  226.78    6.10
   8  -2   4  211.88    6.30
  -8   2  -4  194.68    2.90
  -8   2  -4  224.98    4.60
   8   2   4  204.08    4.30
   8   2   4  218.98    3.70
  -9  -2  -5  724.13    7.40
  -9  -2  -5  706.33    5.60
   9  -2   5  715.13    4.20
   9  -2   5  692.03    7.80
   9   2   5  697.13    3.80
  -9   2  -5  734.23    6.10
   9   2   5  664.33    5.80
   9   2   5  746.03    4.90
  -9   2  -5  660.83    4.00
 -10  -2  -6  165.58    5.60
  10  -2   6  174.18    4.70
 -10  -2  -6  156.08    5.60
  10  -2   6  151.58    5.80
  10   2   6  161.18    4.40
 -10   2  -6  159.18    3.90
 -10   2  -6  174.18    7.30
  10   2   6  166.58    7.00
  10   2   6  172.68    4.90
  11  -2   7  120.29    8.80
 -11  -2  -7  104.99    5.70
 -11  -2  -7  115.29    8.20
  11  -2   7  104.49    4.90
 -11  -2  -7   97.59    5.60
 -11   2  -7  131.89    8.10
  11   2   7  107.89    8.50
  11   2   7  116.29    4.70
 -11   2  -7  105.19    4.40
 -12  -2  -8   39.80    6.40
  12  -2   8   41.40    7.30
  12  -2   8   53.49    5.60
 -12  -2  -8   33.30    5.20
 -12  -2  -8   39.00    9.60
 -12   2  -8   32.40    4.60
 -12   2  -8   42.60    9.50
  12   2   8   33.60    6.90
  12   2   8   30.60    4.90
  -9  -3 -13  350.76    8.00
  -9  -3 -13  299.17    7.30
   9  -3  13  354.46   11.10
  -9  -3 -13  325.17    8.70
  -9   3 -13  335.57    7.70
  -9   3 -13  299.87    6.60
  -9   3 -13  339.67    7.60
   8  -3  12 1110.29   10.60
  -8  -3 -12 1086.79    8.60
  -8  -3 -12 1062.79    7.80
  -8  -3 -12 1119.49    8.30
  -8   3 -12 1026.60    7.30
  -8   3 -12 1072.29    7.10
  -8   3 -12 1113.39    8.10
  -7  -3 -11 1529.75    7.50
  -7  -3 -11 1677.23    8.00
   7  -3  11 1681.73    9.80
  -7  -3 -11 1621.14    8.40
  -7   3 -11 1536.25    7.40
  -7   3 -11 1668.23    7.90
  -7   3 -11 1748.72    7.90
   6  -3  10  339.17    5.10
  -6  -3 -10  312.67    4.40
  -6  -3 -10  307.17    5.30
  -6  -3 -10  336.77    5.70
  -6   3 -10  315.17    5.20
  -6   3 -10  356.66    5.70
   6   3  10  321.27    1.80
  -6   3 -10  344.37    5.40
  -5  -3  -9    7.20    3.50
  -5  -3  -9    2.30    3.10
  -5  -3  -9    8.30    3.30
   5  -3   9    5.90    5.30
  -5   3  -9    9.10    3.30
  -5   3  -9   13.20    4.30
   5   3   9    6.30    1.20
  -5   3  -9    3.20    4.50
   4  -3   8   69.59    4.40
  -4  -3  -8   74.09    4.20
  -4  -3  -8   69.69    4.00
  -4   3  -8   71.99    2.20
  -4   3  -8   76.19    3.90
  -4   3  -8   81.59    3.80
   4   3   8   68.09    0.90
  -4   3  -8   65.59    2.70
  -3  -3  -7  160.88    3.60
   3  -3   7  181.98    3.70
   3  -3   7  163.38    3.50
  -3  -3  -7  161.08    2.70
  -3   3  -7  180.48    2.30
  -3   3  -7  179.58    3.10
  -3   3  -7  159.48    3.40
   3   3   7  167.28    3.40
  -2  -3  -6  202.68    3.10
   2  -3   6  196.58    3.20
  -2  -3  -6  204.08    2.30
  -2   3  -6  196.38    3.20
   2   3   6  192.48    3.00
  -2   3  -6  217.68    2.70
  -2   3  -6  213.48    2.60
   1  -3   5  167.98    3.10
  -1  -3  -5  160.48    2.50
   1   3   5  173.28    0.80
  -1   3  -5  175.48    3.70
   1   3   5  166.68    2.50
  -1   3  -5  155.28    2.30
   0  -3  -4  355.26    2.10
   0  -3   4  378.86    1.70
   0  -3  -4  351.76    1.40
   0  -3   4  357.06    3.70
   0   3   4  345.57    2.20
   0   3  -4  344.97    3.60
   0   3   4  353.16    1.20
  -1  -3   3  126.29    7.10
   1  -3  -3  113.29    1.40
   1  -3  -3  107.39    0.90
  -1   3   3  112.89    1.30
   1   3  -3  136.79    5.90
  -2  -3   2   70.99    1.40
   2  -3  -2   69.39    1.30
  -2  -3   2   76.29    6.60
   2  -3  -2   71.59    0.80
  -2   3   2   75.59    1.80
   2   3  -2   84.39    6.10
  -3  -3   1 1663.73    4.60
  -3  -3   1 1625.94    3.00
   3  -3  -1 1765.12    3.50
   3   3  -1 1619.84    3.10
   3   3  -1 1612.04    3.60
   4  -3   0 5044.00    5.40
  -4  -3   0 4669.13    5.70
   4  -3   0 5130.69    6.80
  -4  -3   0 4705.43    5.70
   4   3   0 4851.01    5.30
   4   3   0 4800.82    5.80
   5  -3   1 5158.58    5.90
   5  -3   1 5432.56    8.10
  -5  -3  -1 5035.70    6.50
  -5  -3  -1 5091.39    6.90
   5   3   1 5080.19    6.00
   5   3   1 5076.19    7.00
   6  -3   2 1155.68    5.90
   6  -3   2 1123.69    4.30
  -6  -3  -2 1082.89    4.50
  -6  -3  -2 1101.39    4.30
  -6   3  -2 1156.28    5.90
  -6   3  -2 1027.10    2.60
   6   3   2 1063.29    5.10
  -6   3  -2 1092.59    2.50
   6   3   2 1105.19    4.00
   7  -3   3 1062.79    3.90
  -7  -3  -3 1058.99    4.80
  -7  -3  -3 1061.79    6.30
   7  -3   3 1100.89    5.50
  -7   3  -3 1079.59    3.20
  -7   3  -3  991.80    3.00
   7   3   3 1049.30    4.90
  -7   3  -3 1157.98    6.50
   7   3   3 1098.79    4.40
  -8  -3  -4 1010.60    5.70
   8  -3   4 1039.80    6.10
   8  -3   4 1091.29    5.20
  -8  -3  -4 1012.20    5.30
  -8   3  -4  979.80    3.60
   8   3   4  968.40    5.50
   8   3   4 1054.09    4.80
  -8   3  -4  997.60    3.80
  -8   3  -4 1061.99    6.00
   9  -3   5  378.56    5.00
  -9  -3  -5  370.06    5.40
   9  -3   5  367.96    7.50
  -9  -3  -5  374.36    5.60
  -9   3  -5  397.16    7.10
   9   3   5  355.76    6.90
   9   3   5  387.96    4.80
  -9   3  -5  366.16    3.80
  -9   3  -5  338.07    3.50
 -10  -3  -6  197.28    7.30
  10  -3   6  210.18    5.00
 -10  -3  -6  194.48    5.70
  10  -3   6  208.78    8.10
  10   3   6  199.68    4.10
  10   3   6  208.78    4.90
  10   3   6  172.98    7.40
 -10   3  -6  179.18    3.90
 -10   3  -6  217.68    8.00
 -11  -3  -7   78.29    8.10
  11  -3   7   65.09    6.60
  11  -3   7   82.89    5.10
 -11  -3  -7   68.79    6.30
 -11   3  -7   95.29    8.20
 -11   3  -7   79.69    4.80
  11   3   7   60.19    8.50
 -11   3  -7   66.09    4.30
  11   3   7   68.19    4.60
  12  -3   8    5.30    5.40
  -9  -4 -13   34.40    7.70
  -9  -4 -13   35.90    7.70
   9  -4  13   31.40   11.00
  -9  -4 -13   40.80    6.60
  -9   4 -13   32.60    6.80
  -9   4 -13   37.50    7.30
  -8  -4 -12   -2.80    7.10
  -8  -4 -12   -1.50    6.40
   8  -4  12   -0.80    8.70
  -8  -4 -12    8.30    4.60
  -8   4 -12   -5.90    6.20
  -8   4 -12    9.50    7.20
  -8   4 -12   -3.50    6.60
   7  -4  11   13.90    7.20
  -7  -4 -11   10.40    5.60
  -7  -4 -11   -3.90    6.40
  -7  -4 -11   13.70    4.10
  -7   4 -11   10.80    6.10
  -7   4 -11   12.00    5.40
  -7   4 -11    8.00    5.40
  -6  -4 -10   23.10    5.80
  -6  -4 -10   22.70    5.50
   6  -4  10    8.00    6.50
  -6   4 -10   15.30    5.20
  -6   4 -10   16.30    5.00
  -6   4 -10   16.30    3.40
   6   4  10   12.90    1.30
  -5  -4  -9  146.09    5.30
   5  -4   9  156.58    5.60
  -5  -4  -9  148.79    4.80
  -5   4  -9  151.88    2.90
   5   4   9  165.48    4.70
   5   4   9  148.09    1.20
  -5   4  -9  142.09    4.40
  -5   4  -9  157.98    4.80
  -5   4  -9  163.18    4.50
  -4  -4  -8  152.98    4.20
   4  -4   8  142.19    4.70
  -4  -4  -8  155.88    4.30
  -4   4  -8  162.88    2.80
  -4   4  -8  156.48    4.00
   4   4   8  151.98    1.00
   4   4   8  152.78    3.90
  -4   4  -8  142.69    4.00
  -3  -4  -7   22.80    3.40
  -3  -4  -7   24.50    3.70
   3  -4   7   22.20    3.50
   3  -4   7   27.30    3.50
  -3   4  -7   20.30    2.80
  -3   4  -7   28.40    3.20
  -3   4  -7   17.10    3.40
   3   4   7   17.00    2.50
   3   4   7   19.20    1.30
  -2  -4  -6  184.38    2.50
   2  -4   6  200.88    3.40
  -2  -4  -6  191.88    3.20
   2   4   6  196.28    2.30
  -2   4  -6  200.78    3.30
   2   4   6  193.98    1.30
  -2   4  -6  182.38    3.50
   1  -4   5 1282.87    4.80
  -1  -4  -5 1240.98    3.50
   1   4   5 1277.47    2.00
  -1   4  -5 1356.46    6.40
   1   4   5 1216.78    3.10
  -1   4  -5 1206.68    4.70
   0  -4  -4  577.64    2.20
   0  -4   4  552.84    5.20
   0  -4  -4  569.44    2.40
   0   4  -4  564.54    5.40
   0   4   4  554.64    2.40
   1  -4  -3   84.29    1.70
  -1  -4   3   57.99    8.10
   1  -4  -3   85.79    1.40
   1   4  -3   91.89    7.90
  -1   4   3   95.19    1.70
  -1   4   3   90.29    1.40
   2  -4  -2 1145.89    1.60
  -2  -4   2 1143.39    7.70
   2  -4  -2 1244.18    3.00
   2   4  -2 1363.66    6.30
  -2   4   2 1135.09    1.60
  -2   4   2 1214.28    2.90
  -3  -4   1  896.81    2.70
   3  -4  -1  938.31    1.10
  -3  -4   1  894.51    4.30
   3  -4  -1  948.31    3.20
  -3   4   1  945.51    3.20
  -3   4   1  865.61    0.60
   3   4  -1  875.41    3.90
   4  -4   0 2197.98    4.00
   4  -4   0 2721.63    6.40
  -4  -4   0 2158.18    4.50
  -4  -4   0 2262.07    4.90
  -4   4   0 2279.37    4.50
   4   4   0 2237.78    4.70
  -4   4   0 2022.60    3.90
   5  -4   1 1021.50    5.50
  -5  -4  -1  956.40    4.20
  -5  -4  -1  956.70    4.70
   5  -4   1  927.31    3.30
  -5   4  -1  917.61    2.10
   5   4   1  959.20    4.40
   5   4   1  968.00    3.90
  -5   4  -1  960.80    1.80
   6  -4   2   64.69    3.30
  -6  -4  -2   63.29    3.60
  -6  -4  -2   56.79    4.40
   6  -4   2   68.19    3.50
  -6   4  -2   59.29    1.50
   6   4   2   58.29    3.90
  -6   4  -2   67.29    1.70
   6   4   2   65.39    3.20
   7  -4   3  414.36    4.10
   7  -4   3  417.86    6.10
  -7  -4  -3  395.46    5.50
  -7  -4  -3  399.36    4.30
  -7   4  -3  401.66    2.40
  -7   4  -3  377.36    2.40
   7   4   3  390.86    5.30
   7   4   3  413.26    4.00
   8  -4   4  138.69    4.30
  -8  -4  -4  141.79    4.70
   8  -4   4  158.58    6.70
  -8  -4  -4  152.38    6.10
   8   4   4  131.19    4.10
  -8   4  -4  135.29    2.60
   8   4   4  143.99    4.30
  -8   4  -4  144.29    2.70
  -9  -4  -5  112.79    5.20
   9  -4   5  105.69    4.80
  -9  -4  -5  114.89    5.10
   9  -4   5  105.29    7.30
   9   4   5  123.99    4.80
  -9   4  -5  107.99    3.90
  -9   4  -5   99.99    3.20
   9   4   5  105.39    6.20
  10  -4   6  529.85    5.90
 -10  -4  -6  531.45    6.30
  10  -4   6  513.35    9.40
 -10  -4  -6  553.94    8.50
  10   4   6  547.95    4.80
  10   4   6  515.25    8.20
 -10   4  -6  531.65    4.40
 -10   4  -6  486.65    4.20
  10   4   6  524.45    5.60
 -11  -4  -7  399.46    7.20
  11  -4   7  411.06   10.00
 -11  -4  -7  409.06    8.80
  11  -4   7  395.26    6.20
  11   4   7  404.86    5.50
 -11   4  -7  373.96    5.00
 -11   4  -7  396.26    5.70
  11   4   7  409.56    6.20
  -9  -5 -13   -2.80    5.10
  -9  -5 -13   11.10    8.30
  -9  -5 -13   23.20    7.60
   9  -5  13   25.30   10.60
  -9   5 -13    6.80    6.50
  -9   5 -13   -0.30    7.50
  -8  -5 -12   49.00    6.60
  -8  -5 -12   45.00    7.20
   8  -5  12   48.00    9.30
  -8  -5 -12   55.99    6.10
  -8   5 -12   58.79    6.50
  -8   5 -12   53.79    6.30
  -7  -5 -11   18.60    6.70
  -7  -5 -11   19.30    5.70
   7  -5  11   14.60    7.90
  -7  -5 -11    0.40    5.80
  -7   5 -11   17.20    5.50
  -7   5 -11    8.40    5.60
  -6  -5 -10   82.89    6.00
  -6  -5 -10   75.79    5.70
   6  -5  10   81.69    6.70
  -6   5 -10   88.49    5.10
   6   5  10   79.39    1.30
   6   5  10   74.29    4.20
  -6   5 -10   83.79    5.10
   5  -5   9  251.97    6.20
  -5  -5  -9  237.78    4.10
  -5  -5  -9  245.08    4.80
  -5   5  -9  237.18    3.50
   5   5   9  232.68    1.30
   5   5   9  244.48    3.70
  -5   5  -9  268.57    5.00
  -5   5  -9  231.88    3.60
   4  -5   8   96.39    3.90
  -4  -5  -8  109.09    4.30
  -4  -5  -8  107.99    4.60
   4  -5   8  107.39    4.70
  -4   5  -8  109.89    3.30
   4   5   8  103.99    4.40
  -4   5  -8  100.09    4.10
  -3  -5  -7  326.37    3.90
   3  -5   7  328.17    4.40
  -3  -5  -7  319.87    4.30
   3  -5   7  290.07    4.30
   3   5   7  302.97    2.10
   3   5   7  319.57    4.00
  -3   5  -7  295.77    4.10
  -3   5  -7  339.87    3.60
   2  -5   6  389.06    4.00
   2  -5   6  352.26    4.10
  -2  -5  -6  374.86    2.80
   2   5   6  357.86    1.90
  -2   5  -6  348.77    4.10
   2   5   6  371.06    2.70
  -2   5  -6  375.56    4.30
  -1  -5  -5  408.96    2.40
   1  -5   5  455.95    4.90
  -1   5  -5  412.56    4.90
   1   5   5  425.36    3.00
  -1   5  -5  486.25    6.80
   1   5   5  427.06    2.10
   0  -5  -4  707.43    3.40
   0  -5   4  657.73    7.20
   0  -5  -4  702.03    2.80
   0   5  -4  722.23    6.10
   0   5   4  675.43    2.80
  -1  -5   3 1451.25    8.20
   1  -5  -3 1699.03    3.60
   1  -5  -3 1611.94    2.50
  -1   5   3 1765.32    3.30
   1   5  -3 1629.94    7.40
  -1   5   3 1612.04    2.50
   2  -5  -2 1722.43    2.40
  -2  -5   2 1761.62    6.90
   2  -5  -2 1806.42    3.80
  -2   5   2 1713.23    2.20
   2   5  -2 1899.91    6.90
  -2   5   2 1816.72    3.80
  -3  -5   1  395.76    3.20
   3  -5  -1  402.36    3.00
  -3  -5   1  386.46    3.40
   3  -5  -1  392.06    4.50
  -3   5   1  356.76    1.00
   3   5  -1  380.16    3.20
  -3   5   1  390.16    2.30
   4  -5   0    2.90    2.00
  -4  -5   0    2.60    3.50
  -4  -5   0    3.20    3.30
   4   5   0    5.70    2.30
  -4   5   0    4.10    1.50
  -4   5   0    2.20    2.90
   5  -5   1  208.48    3.40
  -5  -5  -1  195.78    4.10
  -5  -5  -1  194.68    2.90
   5  -5   1  216.48    3.80
  -5   5  -1  208.28    2.30
   5   5   1  211.08    3.50
  -5   5  -1  209.88    3.50
  -5   5  -1  199.38    1.20
  -6  -5  -2   67.39    4.00
   6  -5   2   70.99    3.70
   6  -5   2   64.49    4.00
  -6  -5  -2   72.29    4.60
  -6   5  -2   61.79    2.00
  -6   5  -2   68.29    1.70
   6   5   2   69.49    3.60
  -7  -5  -3   -3.30    3.00
   7  -5   3   -2.30    6.10
  -7  -5  -3   -0.50    5.10
   7  -5   3    1.50    4.00
   7   5   3    0.80    3.90
  -7   5  -3    2.20    2.00
  -7   5  -3    1.10    2.30
   8  -5   4   69.39    4.50
   8  -5   4   56.89    7.10
  -8  -5  -4   74.09    6.30
  -8  -5  -4   70.99    4.70
  -8   5  -4   64.19    2.50
  -8   5  -4   56.79    2.60
   8   5   4   62.39    4.30
  -9  -5  -5  124.59    5.60
  -9  -5  -5  125.39    7.10
   9  -5   5  124.59    7.70
   9  -5   5  110.99    5.00
  -9   5  -5  115.19    3.20
  -9   5  -5  106.79    3.70
   9   5   5  124.49    4.80
 -10  -5  -6   63.69    5.80
 -10  -5  -6   65.59    6.00
  10  -5   6   62.49    6.60
  10  -5   6   77.89    5.60
 -10   5  -6   77.39    3.80
 -10   5  -6   71.59    4.10
  10   5   6   68.49    5.40
 -11  -5  -7  431.36    6.90
 -11  -5  -7  471.35    9.80
  11  -5   7  430.16   10.60
  11  -5   7  446.76    6.50
  11   5   7  439.56    5.20
  11   5   7  448.66    5.20
 -11   5  -7  396.56    4.80
 -11   5  -7  444.06    5.10
  -8  -6 -12  146.89    7.50
  -8  -6 -12  151.58    7.60
  -8  -6 -12  120.09    6.80
   8  -6  12  145.09   10.50
  -8   6 -12  148.79    7.10
  -8   6 -12  143.99    6.90
  -7  -6 -11   17.80    5.20
   7  -6  11   20.80    8.70
  -7  -6 -11    3.50    6.40
  -7   6 -11   27.00    5.50
  -7   6 -11   17.10    6.10
  -6  -6 -10    0.70    6.20
  -6  -6 -10    9.70    5.70
   6  -6  10   19.20    5.30
   6   6  10   13.20    1.20
  -6   6 -10   16.40    5.10
   6   6  10   25.20    5.30
  -6   6 -10    7.10    3.60
  -6   6 -10   21.30    3.80
   5  -6   9   22.30    6.40
  -5  -6  -9   30.50    5.10
  -5  -6  -9   28.40    3.60
  -5   6  -9   27.00    3.80
   5   6   9   25.50    1.20
  -5   6  -9   25.70    4.80
   5   6   9   26.00    5.00
  -5   6  -9   22.40    3.50
   4  -6   8   12.80    5.20
  -4  -6  -8   13.10    3.60
   4  -6   8    9.30    4.30
  -4  -6  -8   18.20    3.20
  -4   6  -8   14.00    2.70
  -4   6  -8   15.00    3.10
   4   6   8   19.90    3.20
  -3  -6  -7 1385.36    5.10
   3  -6   7 1432.66    5.90
  -3  -6  -7 1407.96    5.20
   3  -6   7 1488.95    6.30
   3   6   7 1439.06    5.20
   3   6   7 1301.77    3.50
  -3   6  -7 1349.36    6.00
  -3   6  -7 1455.55    5.60
   2  -6   6 3539.05    7.40
   2  -6   6 3482.95    7.80
  -2  -6  -6 3161.38    5.50
   2   6   6 3110.89    4.50
  -2   6  -6 3098.09    7.00
  -2   6  -6 3350.76    8.10
   2   6   6 3282.87    6.10
  -1  -6  -5 3237.48    5.30
   1  -6   5 3329.97    8.60
  -1   6  -5 3349.36    9.20
   1   6   5 3186.68    4.40
  -1   6  -5 3548.04   10.00
   1   6   5 3252.47    5.30
   0  -6  -4 1036.80    3.30
   0  -6   4  910.81    9.00
   0   6  -4 1085.69    7.80
   0   6   4 1001.40    2.80
  -1  -6   3  245.28    8.60
   1  -6  -3  279.37    2.40
   1  -6  -3  266.37    1.70
  -1   6   3  272.27    2.60
   1   6  -3  290.67    8.00
  -1   6   3  280.37    2.10
   2  -6  -2  125.49    2.90
  -2  -6   2  120.89    4.70
   2  -6  -2  117.29    1.70
  -2   6   2  128.89    2.80
  -2   6   2  123.69    1.50
   2   6  -2  141.99    6.30
  -3  -6   1   88.59    3.30
   3  -6  -1   88.49    3.00
   3  -6  -1   99.79    4.30
  -3   6   1   91.69    2.20
   3   6  -1   96.99    4.20
  -3   6   1   81.09    1.30
   4  -6   0    2.00    3.10
   4  -6   0    4.20    1.20
  -4  -6   0    4.80    2.80
  -4  -6   0    7.80    3.50
  -4   6   0   -2.80    3.10
  -4   6   0   12.10    1.60
   4   6   0   -1.70    3.60
   5  -6   1    6.00    3.40
  -5  -6  -1    5.50    4.10
   5  -6   1    2.90    4.10
  -5  -6  -1    4.00    2.80
  -5   6  -1    0.20    3.60
  -5   6  -1    2.30    1.20
  -5   6  -1    3.10    3.20
   5   6   1   -3.10    3.60
   6  -6   2   54.99    5.90
  -6  -6  -2   37.10    4.10
  -6  -6  -2   47.40    4.70
   6  -6   2   46.10    2.80
  -6   6  -2   42.90    1.60
   6   6   2   42.40    3.90
  -6   6  -2   52.89    2.80
  -7  -6  -3  168.98    4.90
   7  -6   3  164.78    6.90
  -7  -6  -3  152.28    4.30
   7  -6   3  162.48    4.50
   7   6   3  175.18    4.40
  -7   6  -3  146.39    2.80
  -7   6  -3  165.88    2.30
   8  -6   4    3.40    7.40
  -8  -6  -4   10.60    4.70
  -8  -6  -4   -4.80    6.40
   8  -6   4    2.30    3.20
  -8   6  -4    3.20    2.70
  -8   6  -4   -0.30    2.70
   8   6   4   -1.80    4.50
  -9  -6  -5  287.17    6.20
   9  -6   5  307.67    8.20
   9  -6   5  288.97    4.30
  -9  -6  -5  300.17    7.70
  -9   6  -5  276.57    4.10
   9   6   5  309.27    5.60
  -9   6  -5  289.57    3.70
 -10  -6  -6  170.78    6.60
 -10  -6  -6  149.19    8.40
  10  -6   6  164.08    9.50
  10  -6   6  150.28    6.00
 -10   6  -6  162.48    3.70
  10   6   6  161.28    5.90
 -10   6  -6  152.88    4.50
  11  -6   7   64.29    9.60
 -11  -6  -7   61.49    7.10
  11  -6   7   66.09    5.80
 -11  -6  -7   63.19    8.70
 -11   6  -7   68.09    4.70
  11   6   7   53.49    6.10
 -11   6  -7   69.89    5.00
  11   6   7   60.19    4.60
   8  -7  12  164.48   11.40
  -8  -7 -12  179.28    7.10
  -8  -7 -12  173.78    8.40
  -8   7 -12  186.58    7.20
  -8   7 -12  180.88    7.20
  -7  -7 -11  115.09    5.00
   7  -7  11  123.59    9.20
  -7  -7 -11  119.99    7.30
  -7   7 -11  103.89    6.10
  -7   7 -11  119.19    6.20
   7   7  11  114.69    6.20
   6  -7  10  648.24    8.70
  -6  -7 -10  610.34    5.70
  -6  -7 -10  642.84    6.60
  -6   7 -10  582.64    5.20
  -6   7 -10  656.43    6.50
   6   7  10  640.34    6.50
  -6   7 -10  594.54    6.60
   6   7  10  643.24    1.90
  -5  -7  -9 1110.69    6.40
  -5  -7  -9 1103.69    6.00
   5  -7   9 1192.58    8.70
  -5   7  -9 1119.69    5.60
  -5   7  -9 1059.09    6.60
   5   7   9 1114.59    5.40
  -4  -7  -8  328.87    5.10
   4  -7   8  321.17    6.20
   4  -7   8  323.07    4.00
  -4  -7  -8  316.77    5.50
  -4   7  -8  319.87    4.80
  -4   7  -8  293.27    5.40
   4   7   8  272.57    3.40
   4   7   8  317.67    4.90
   3  -7   7  839.52    6.40
  -3  -7  -7  768.02    4.70
  -3  -7  -7  734.23    4.70
   3  -7   7  758.22    4.70
  -3   7  -7  731.03    5.90
   3   7   7  764.52    4.80
  -3   7  -7  788.92    5.70
   3   7   7  695.13    3.70
  -2  -7  -6  969.60    4.50
   2  -7   6 1021.50    6.40
   2  -7   6 1109.49    6.50
  -2   7  -6 1003.60    6.80
   2   7   6  964.90    4.50
   2   7   6  925.31    3.80
  -2   7  -6 1063.89    6.90
  -1  -7  -5    3.20    2.20
   1  -7   5    8.60    6.50
   1   7   5    5.00    3.00
  -1   7  -5   -8.60    7.90
  -1   7  -5   15.70    6.10
   0  -7  -4  622.44    3.20
   0  -7   4  541.05    6.50
   0   7   4  626.54    3.20
   0   7  -4  581.14    6.10
   0   7   4  626.34    3.40
  -1  -7   3   72.49    5.90
   1  -7  -3   93.99    3.60
   1  -7  -3   87.99    2.10
   1   7  -3   96.89    6.10
  -1   7   3   88.39    2.20
  -1   7   3   96.89    3.00
   2  -7  -2  795.62    4.00
   2  -7  -2  760.32    2.70
  -2  -7   2  771.82    5.90
  -2   7   2  763.72    2.30
   2   7  -2  851.51    6.00
  -2   7   2  792.42    3.80
  -3  -7   1  408.76    5.30
   3  -7  -1  378.76    4.80
   3  -7  -1  400.56    3.70
  -3   7   1  362.56    1.70
   3   7  -1  391.06    5.10
  -3   7   1  401.46    3.70
  -4  -7   0   85.59    4.30
   4  -7   0   79.69    2.00
   4  -7   0   70.69    3.60
  -4  -7   0   83.19    4.10
  -4   7   0   67.79    1.70
  -4   7   0   81.99    2.60
   4   7   0   67.59    4.00
   5  -7   1  310.07    6.60
  -5  -7  -1  267.87    3.50
  -5  -7  -1  283.47    4.80
   5  -7   1  245.68    1.60
   5  -7   1  271.07    4.10
  -5   7  -1  281.07    4.10
  -5   7  -1  282.77    4.10
   5   7   1  267.57    4.30
   6  -7   2  629.44    7.60
  -6  -7  -2  533.75    4.20
   6  -7   2  566.34    4.70
  -6  -7  -2  574.54    5.80
  -6   7  -2  592.84    4.90
  -6   7  -2  658.03    6.30
   6   7   2  570.34    3.90
  -6   7  -2  573.64    2.10
   7  -7   3    8.90    7.30
  -7  -7  -3   14.60    4.20
  -7  -7  -3   10.00    5.20
   7  -7   3   10.70    4.80
  -7   7  -3   17.00    3.70
  -7   7  -3    8.50    2.00
   7   7   3    9.60    4.60
   8  -7   4    5.90    7.80
  -8  -7  -4   -1.20    3.80
  -8  -7  -4    4.30    6.30
   8  -7   4    8.80    4.80
  -8   7  -4    4.80    2.70
  -8   7  -4    8.60    4.00
   8   7   4   -5.90    4.80
   9  -7   5  318.17    9.20
  -9  -7  -5  303.37    6.40
  -9  -7  -5  314.17    7.60
   9  -7   5  319.87    5.70
  -9   7  -5  300.07    3.60
  -9   7  -5  292.47    4.50
   9   7   5  336.77    5.80
 -10  -7  -6  268.87    8.80
  10  -7   6  278.87   10.30
 -10  -7  -6  289.17    6.90
  10  -7   6  278.07    6.20
 -10   7  -6  273.57    3.70
 -10   7  -6  267.97    5.00
  10   7   6  300.97    6.20
 -11  -7  -7    9.40    7.00
 -11  -7  -7   -3.50    8.90
  11  -7   7   11.10    8.00
  11  -7   7    3.10    6.00
 -11   7  -7    6.40    4.60
 -11   7  -7    4.40    4.50
  11   7   7   14.10    6.40
   8  -8  12   62.09   11.60
  -8  -8 -12   67.89    8.40
  -8  -8 -12   66.69    5.80
  -8   8 -12   63.59    7.40
  -8   8 -12   75.79    7.20
  -7  -8 -11    6.70    7.60
   7  -8  11   12.30   10.40
  -7  -8 -11   27.80    6.80
   7   8  11   19.50    1.30
  -7   8 -11   20.40    4.50
   7   8  11   20.80    2.00
  -7   8 -11   19.20    6.70
   7   8  11   34.50    6.80
  -7   8 -11   10.20    4.70
   6  -8  10   21.90    8.40
  -6  -8 -10   21.20    5.70
  -6  -8 -10    8.50    6.50
  -6   8 -10   13.90    5.10
   6   8  10   13.30    5.60
  -6   8 -10   12.90    5.80
  -6   8 -10   21.70    5.60
   6   8  10   10.70    3.00
   5  -8   9    9.30    7.60
   5  -8   9   12.60    5.30
  -5  -8  -9   17.90    6.20
  -5  -8  -9    2.70    5.40
   5   8   9   12.70    3.80
   5   8   9    7.30    3.40
  -5   8  -9   -1.40    6.00
  -5   8  -9   -0.90    4.90
   4  -8   8    3.50    6.50
  -4  -8  -8    8.40    3.50
   4  -8   8    3.20    3.70
  -4  -8  -8    0.30    5.60
  -4   8  -8    7.90    5.70
   4   8   8   11.60    3.40
   4   8   8    4.70    4.90
  -4   8  -8   11.20    5.00
  -3  -8  -7  103.99    4.30
   3  -8   7  132.89    6.40
   3  -8   7  113.79    5.30
  -3   8  -7  118.29    5.50
   3   8   7  118.09    4.40
   3   8   7  100.49    3.10
  -3   8  -7  116.79    6.20
   2  -8   6  449.86    5.00
   2  -8   6  447.56    6.70
  -2  -8  -6  467.45    4.10
   2   8   6  452.65    4.10
   2   8   6  418.36    3.40
  -2   8  -6  476.85    7.20
  -2   8  -6  465.45    7.80
  -1  -8  -5 1119.89    4.40
   1  -8   5 1030.40    7.70
  -1   8  -5 1060.19    6.50
  -1   8  -5 1089.69    9.90
   1   8   5 1117.99    4.40
   0  -8   4  363.36    8.20
   0  -8  -4  406.86    3.20
   0   8   4  395.66    3.60
   0   8  -4  417.96    7.40
   0   8   4  394.86    3.20
  -1  -8   3    4.00    8.00
   1  -8  -3    7.50    3.80
   1  -8  -3    3.40    2.60
  -1   8   3    2.80    3.20
  -1   8   3    4.40    2.40
   1   8  -3   11.00    8.90
   2  -8  -2  432.46    3.00
   2  -8  -2  476.45    4.10
  -2  -8   2  450.45    5.60
  -2   8   2  437.36    2.50
   2   8  -2  490.95    5.70
  -2   8   2  465.45    3.10
  -3  -8   1  174.78    5.50
   3  -8  -1  171.98    5.10
   3  -8  -1  178.18    3.00
  -3   8   1  175.98    3.90
   3   8  -1  169.38    5.40
  -3   8   1  156.78    1.90
  -4  -8   0   36.40    4.60
   4  -8   0   40.10    3.20
  -4  -8   0   47.80    4.80
   4  -8   0   32.20    4.00
  -4   8   0   31.10    4.10
  -4   8   0   33.10    2.00
   4   8   0   35.90    4.40
   5  -8   1  119.79    4.20
  -5  -8  -1  105.59    4.60
  -5  -8  -1  109.09    5.00
   5  -8   1  106.89    1.80
   5  -8   1  121.49    5.00
  -5   8  -1  121.49    4.40
   5   8   1  107.79    3.20
  -5   8  -1   99.79    3.60
   6  -8   2  538.95    8.50
   6  -8   2  482.15    4.20
  -6  -8  -2  457.55    4.40
  -6  -8  -2  468.35    6.30
  -6   8  -2  513.15    5.20
  -6   8  -2  491.55    2.20
  -6   8  -2  467.95    4.40
   6   8   2  465.15    4.20
  -7  -8  -3   35.30    5.40
  -7  -8  -3   34.60    5.80
   7  -8   3   31.90    3.60
   7  -8   3   27.90    5.80
  -7   8  -3   41.40    4.90
  -7   8  -3   45.10    6.20
   7   8   3   39.50    4.70
  -7   8  -3   33.50    2.20
   8  -8   4  223.38    9.00
  -8  -8  -4  212.38    7.40
  -8  -8  -4  196.38    5.80
   8  -8   4  207.28    5.10
  -8   8  -4  191.38    5.30
   8   8   4  202.58    5.10
  -8   8  -4  192.48    2.80
   9  -8   5  166.08    7.50
  -9  -8  -5  173.18    6.10
   9  -8   5  166.08    5.70
  -9  -8  -5  166.98    6.20
  -9   8  -5  171.48    5.30
   9   8   5  166.98    5.60
  -9   8  -5  162.38    2.90
 -10  -8  -6   36.50    6.70
 -10  -8  -6   22.00    8.20
  10  -8   6   23.50    4.70
  10  -8   6   36.60   10.70
 -10   8  -6   24.10    3.70
 -10   8  -6   25.30    5.30
  10   8   6   25.90    6.20
  11  -8   7   12.50    6.80
 -11  -8  -7   17.50    7.20
 -11  -8  -7   -0.40    8.90
  11  -8   7   14.40   11.20
 -11   8  -7    6.00    6.00
 -11   8  -7    8.00    3.80
  11   8   7   14.20    5.00
  -8  -9 -12   40.20    7.80
  -8  -9 -12   32.40    9.10
   8  -9  12   42.70   10.20
  -8   9 -12   34.50    8.10
   8   9  12   32.10    7.70
  -8   9 -12   34.10    7.50
  -7  -9 -11   -5.50    4.90
  -7  -9 -11   -5.20    8.10
   7  -9  11   -9.80    8.90
  -7   9 -11    8.80    7.50
   7   9  11    0.70    1.60
  -7   9 -11    0.60    5.50
   7   9  11    3.60    6.40
  -7   9 -11    2.70    5.00
   7   9  11    4.60    2.40
  -6  -9 -10   32.70    6.00
  -6  -9 -10   29.50    7.30
   6  -9  10   45.00   10.00
  -6   9 -10   54.39    5.40
  -6   9 -10   28.20    7.20
   6   9  10   32.00    4.40
   6   9  10   23.80    3.40
  -5  -9  -9   72.29    5.50
   5  -9   9   92.89    9.30
   5  -9   9   78.29    5.50
  -5  -9  -9   66.89    6.70
  -5   9  -9   71.99    5.90
   5   9   9   65.49    5.70
  -5   9  -9   65.59    7.30
   5   9   9   61.29    3.80
  -4  -9  -8  170.28    5.00
   4  -9   8  174.08    6.00
   4  -9   8  201.38    6.30
  -4  -9  -8  186.78    6.30
  -4   9  -8  159.88    6.00
  -4   9  -8  176.38    7.50
   4   9   8  156.98    3.70
   4   9   8  179.38    5.20
  -3  -9  -7  452.75    4.00
   3  -9   7  459.45    7.70
   3  -9   7  415.26    5.20
   3   9   7  411.96    4.20
  -3   9  -7  447.56    8.20
  -3   9  -7  418.46    5.20
   3   9   7  465.85    5.20
  -2  -9  -6    3.20    3.90
   2  -9   6    0.90    7.20
  -2   9  -6    3.40    8.80
   2   9   6   -0.40    3.70
  -2   9  -6    6.40    7.60
  -1  -9  -5  300.37    3.00
   1  -9   5  282.47    8.40
  -1   9  -5  301.87    7.60
   1   9   5  303.57    3.80
  -1   9  -5  307.27    5.40
   0  -9  -4 1081.69    4.20
   0  -9   4  947.11    9.10
   0   9   4 1078.59    4.90
   0   9   4 1067.89    4.10
   0   9  -4 1086.79    8.20
   1  -9  -3  615.94    3.40
  -1  -9   3  504.25    6.90
  -1   9   3  621.64    3.30
  -1   9   3  618.94    4.50
   1   9  -3  694.63   10.00
   2  -9  -2   50.59    3.00
  -2  -9   2   44.50    5.40
   2  -9  -2   48.60    3.10
   2   9  -2   45.00    7.30
  -2   9   2   53.29    3.90
  -2   9   2   50.09    2.40
   3  -9  -1  168.48    3.30
  -3  -9   1  186.18    6.20
   3  -9  -1  168.38    5.50
  -3   9   1  168.48    4.30
   3   9  -1  171.48    6.10
  -3   9   1  153.98    2.20
   4  -9   0   12.20    5.10
  -4  -9   0   -1.20    4.90
   4  -9   0   -0.90    4.30
  -4   9   0    4.30    2.00
  -4   9   0    3.60    4.20
   4   9   0    2.30    4.90
   5  -9   1  176.78    4.70
  -5  -9  -1  157.08    5.50
  -5  -9  -1  159.88    4.30
   5  -9   1  175.28    2.50
  -5   9  -1  176.88    4.90
   5   9   1  165.68    5.10
  -5   9  -1  147.99    3.30
   6  -9   2  549.85    8.90
  -6  -9  -2  437.76    5.80
   6  -9   2  427.56    2.70
   6  -9   2  484.65    5.70
  -6  -9  -2  459.55    6.50
  -6   9  -2  412.46    4.50
  -6   9  -2  485.15    5.70
   6   9   2  473.05    5.50
   7  -9   3  107.19    5.40
   7  -9   3  115.69    9.10
  -7  -9  -3   90.99    5.80
  -7  -9  -3   93.69    6.40
  -7   9  -3  105.29    5.40
  -7   9  -3  105.39    4.60
  -7   9  -3   95.69    2.30
   7   9   3   91.59    3.80
   8  -9   4    7.60    6.80
  -8  -9  -4    4.10    5.40
  -8  -9  -4   -2.20    6.00
   8  -9   4    1.80    5.30
  -8   9  -4   14.80    6.60
  -8   9  -4    3.00    2.60
   8   9   4   -4.70    5.30
   9  -9   5   10.50    4.50
   9  -9   5   12.70    7.60
  -9  -9  -5   11.10    4.90
  -9  -9  -5    4.50    5.90
  -9   9  -5    3.50    7.20
  -9   9  -5    5.40    3.10
   9   9   5   -6.30    6.10
 -10  -9  -6  -15.40    9.10
 -10  -9  -6  -10.00    5.40
  10  -9   6   10.50    6.90
  10  -9   6    4.50   11.60
 -10   9  -6    2.80    3.50
 -10   9  -6    4.30    6.80
  10   9   6   -2.20    4.80
  11  -9   7   -4.50   13.30
 -11  -9  -7    9.50   10.00
  11  -9   7    4.50    7.10
 -11  -9  -7    4.70    8.10
 -11   9  -7    3.30    4.20
 -11   9  -7   17.10    8.30
  11   9   7    0.70    7.00
   8 -10  12   -6.00   13.20
  -8 -10 -12   17.40    8.60
  -8 -10 -12   15.80    7.80
  -8  10 -12    7.60    9.20
  -8  10 -12    0.70    8.30
   8  10  12   -7.10    5.80
  -7 -10 -11    9.00    7.10
   7 -10  11   12.60   11.50
  -7 -10 -11   15.60    8.30
  -7  10 -11   23.80    8.30
   7  10  11   28.70    7.00
  -7  10 -11    9.50    6.10
   7  10  11   14.50    2.80
  -7  10 -11   18.80    6.80
   7  10  11   10.00    1.70
  -6 -10 -10   52.29    5.40
   6 -10  10   50.99   10.70
  -6 -10 -10   55.59    6.40
  -6  10 -10   43.40    8.00
   6  10  10   37.60    3.60
   6  10  10   48.40    6.50
  -6  10 -10   30.00    6.30
  -5 -10  -9   55.69    4.40
   5 -10   9   64.29    9.90
  -5 -10  -9   62.79    7.20
   5 -10   9   49.80    6.20
  -5  10  -9   44.70    5.90
  -5  10  -9   56.49    7.50
   5  10   9   57.49    5.70
   5  10   9   49.00    4.30
  -4 -10  -8    4.20    6.50
  -4 -10  -8   13.50    5.30
   4 -10   8   16.80    4.70
   4 -10   8   -0.50    9.30
  -4  10  -8   18.70    8.50
  -4  10  -8   12.40    6.60
   4  10   8    3.10    4.00
   4  10   8    8.00    4.90
  -3 -10  -7   59.59    4.70
   3 -10   7   55.09    8.10
   3 -10   7   59.09    6.80
   3  10   7   57.69    4.10
   3  10   7   55.09    3.50
  -3  10  -7   58.49    9.70
  -3  10  -7   63.19    7.60
  -2 -10  -6  316.77    4.50
   2 -10   6  290.07    8.90
  -2  10  -6  357.46    8.90
  -2  10  -6  309.77    8.20
   2  10   6  300.17    4.50
  -1 -10  -5  197.48    3.10
   1 -10   5  150.88    5.80
   1  10   5  184.78    4.20
  -1  10  -5  208.18    7.30
  -1  10  -5  191.98    5.40
   1  10   5  190.68    3.10
   0 -10  -4    6.50    3.50
   0 -10   4    0.50    5.40
   0  10  -4    7.60    5.00
   0  10   4    1.50    3.20
   0  10   4   -1.50    4.10
   1 -10  -3  140.59    3.30
  -1 -10   3  109.29    8.60
  -1  10   3  150.88    4.50
  -1  10   3  140.19    3.10
   1  10  -3  143.79    9.50
   2 -10  -2 2663.93    5.90
  -2 -10   2 2653.23   11.00
   2 -10  -2 2641.14    7.70
   2  10  -2 2690.83    9.50
  -2  10   2 2532.85    4.80
  -2  10   2 2685.53    7.20
   3 -10  -1  650.33    5.80
  -3 -10   1  700.83    7.10
   3 -10  -1  688.13    5.60
   3  10  -1  684.03    7.10
  -3  10   1  690.23    4.30
  -3  10   1  644.04    3.10
   4 -10   0   59.39    3.60
   4 -10   0   61.09    5.20
  -4 -10   0   56.19    5.70
  -4  10   0   50.89    2.40
  -4  10   0   56.89    3.60
   4  10   0   56.29    4.00
   5 -10   1  275.47    4.20
  -5 -10  -1  279.27    6.00
  -5 -10  -1  304.57    6.70
   5 -10   1  292.07    3.30
  -5  10  -1  285.97    5.30
   5  10   1  286.27    5.90
  -5  10  -1  226.08    3.50
   6 -10   2   11.50    2.40
  -6 -10  -2   21.00    5.80
  -6 -10  -2   20.10    6.70
   6 -10   2   13.40    6.60
   6 -10   2   15.50    5.20
  -6  10  -2   12.10    5.60
   6  10   2    5.80    5.50
  -6  10  -2   11.30    4.40
  -7 -10  -3   92.49    6.10
  -7 -10  -3   89.29    7.30
   7 -10   3   85.39    5.90
   7 -10   3   89.69    9.90
  -7  10  -3   83.89    5.80
  -7  10  -3   79.79    4.70
   7  10   3   78.09    5.90
  -7  10  -3   81.79    2.40
   8 -10   4   30.50    7.50
  -8 -10  -4   32.80    5.70
   8 -10   4   42.00    5.70
  -8 -10  -4   45.80    6.50
  -8  10  -4   27.90    4.90
   8  10   4   39.20    6.00
  -8  10  -4   41.10    3.00
  -9 -10  -5  253.97    6.90
   9 -10   5  282.17    8.70
   9 -10   5  268.67    7.00
  -9 -10  -5  263.77    7.20
  -9  10  -5  254.87    3.30
   9  10   5  271.67    7.00
  -9  10  -5  249.08    6.40
  10 -10   6  615.34    7.90
  10 -10   6  638.24   13.60
 -10 -10  -6  613.24   10.60
 -10 -10  -6  571.84    8.70
 -10  10  -6  569.44    4.10
  10  10   6  648.94    7.50
 -10  10  -6  606.44    8.30
  -7 -11 -11   63.09    6.90
   7 -11  11   75.59   12.20
  -7 -11 -11   58.89    6.40
  -7  11 -11   75.29    9.40
  -7  11 -11   61.69    7.60
   7  11  11   71.49    5.50
   7  11  11   56.29    3.20
  -7  11 -11   48.10    7.10
  -6 -11 -10  244.38    5.30
   6 -11  10  169.08    6.60
   6 -11  10  229.98   11.70
  -6 -11 -10  257.87    8.20
  -6  11 -10  221.58    7.40
  -6  11 -10  247.28   10.10
   6  11  10  225.98    4.40
   6  11  10  279.17    7.30
  -5 -11  -9  296.17    4.90
  -5 -11  -9  326.77    6.30
   5 -11   9  253.37    7.00
   5 -11   9  310.87   11.00
  -5  11  -9  321.77   10.60
   5  11   9  266.47    4.50
   5  11   9  323.47    6.70
  -5  11  -9  279.37    5.80
   4 -11   8  113.09    9.90
  -4 -11  -8  132.39    7.30
  -4 -11  -8  108.99    5.60
   4 -11   8  104.09    6.80
  -4  11  -8  149.19   10.70
   4  11   8  127.69    5.70
   4  11   8  100.19    4.70
  -4  11  -8  126.99    7.70
   3 -11   7   86.69    8.70
   3 -11   7   87.29    8.30
  -3 -11  -7   92.99    5.10
  -3  11  -7   97.89    8.50
   3  11   7   95.09    5.10
  -3  11  -7   73.79    8.90
   3  11   7   75.29    5.40
  -2 -11  -6   74.49    3.40
   2 -11   6   58.79    9.00
   2  11   6   72.69    4.60
  -2  11  -6   66.09    5.50
  -2  11  -6   70.19    6.40
  -1 -11  -5   28.00    4.20
   1 -11   5   19.50    7.40
  -1  11  -5   31.70    5.50
  -1  11  -5   16.50    6.70
   1  11   5   23.20    3.00
   1  11   5   20.40    4.50
   0 -11  -4   62.69    3.90
   0 -11   4   50.09    7.80
   0  11   4   60.79    2.70
   0  11  -4   67.89    6.70
   0  11   4   54.69    4.70
   0  11  -4   61.09    7.40
  -1 -11   3   57.49    9.00
   1 -11  -3   59.69    3.70
  -1  11   3   62.79    4.90
   1  11  -3   69.29    6.80
  -1  11   3   58.89    3.40
   2 -11  -2   44.50    3.90
  -2 -11   2   44.00    6.20
  -2  11   2   51.39    3.00
   2  11  -2   40.80    6.10
  -2  11   2   41.20    5.10
   3 -11  -1   45.80    5.50
  -3 -11   1   52.09    6.40
   3 -11  -1   44.30    6.50
   3  11  -1   38.50    6.60
  -3  11   1   42.10    3.60
  -3  11   1   43.90    3.30
   4 -11   0   50.29    5.70
  -4 -11   0   54.09    6.00
   4 -11   0   51.29    5.50
   4  11   0   49.40    6.10
  -4  11   0   38.50    2.80
  -4  11   0   49.60    5.20
  -5 -11  -1 1003.00    8.40
   5 -11   1  874.01    4.50
  -5 -11  -1  886.21    5.80
   5 -11   1  915.91    6.60
  -5  11  -1  907.21    6.70
  -5  11  -1  722.33    4.40
   5  11   1  902.11    6.90
  -6 -11  -2 1976.90    8.70
   6 -11   2 2120.29   13.70
  -6 -11  -2 2157.98   10.20
   6 -11   2 1876.31    4.60
   6 -11   2 1984.60    7.00
   6  11   2 1989.50    8.50
  -6  11  -2 1914.81    8.10
  -6  11  -2 1595.84    6.40
  -7 -11  -3  821.12    8.80
  -7 -11  -3  761.22    6.20
   7 -11   3  807.62   12.00
   7 -11   3  795.22    7.30
   7  11   3  795.22    7.40
  -7  11  -3  752.22    5.70
  -7  11  -3  625.94    5.10
  -7  11  -3  778.02    3.70
   8 -11   4  317.87   11.40
  -8 -11  -4  307.87    8.90
  -8 -11  -4  281.17    7.40
   8 -11   4  296.17    7.00
  -8  11  -4  262.57    6.50
  -8  11  -4  279.87    4.80
  -8  11  -4  294.87    3.10
   8  11   4  305.27    7.00
  -9 -11  -5  214.28    7.80
  -9 -11  -5  236.98    9.70
   9 -11   5  237.48   12.50
   9 -11   5  218.08    7.70
  -9  11  -5  204.08    5.10
   9  11   5  223.88    7.30
  -9  11  -5  207.08    3.50
  10 -11   6   88.99   10.10
 -10 -11  -6   99.39    7.50
 -10 -11  -6   75.49    7.80
  10 -11   6   81.89    7.90
 -10  11  -6   78.39    3.80
  10  11   6   86.49    7.00
 -10  11  -6   69.59    6.10
   7 -12  11  212.88   10.50
  -7 -12 -11  261.97    9.90
  -7 -12 -11  226.48    7.60
  -7  12 -11  249.48   12.50
  -7  12 -11  194.38    7.70
  -7  12 -11  251.27    8.70
   7  12  11  234.98    6.10
   7  12  11  226.88    4.10
  -6 -12 -10  818.22    8.20
   6 -12  10  762.52   10.60
  -6 -12 -10  869.91    9.70
   6 -12  10  627.94    8.20
   6  12  10  745.33    5.40
  -6  12 -10  713.63    8.60
  -6  12 -10  864.81   13.10
   6  12  10  879.41    8.00
  -5 -12  -9   74.79    6.20
   5 -12   9   56.29   11.40
  -5 -12  -9   80.19    8.30
   5 -12   9   39.20    7.70
  -5  12  -9   31.50   11.20
  -5  12  -9   54.39    7.50
   5  12   9   50.19    5.30
   5  12   9   50.79    6.50
   4 -12   8  126.09   10.10
  -4 -12  -8  138.79    6.20
   4 -12   8  132.79    7.70
  -4 -12  -8  136.79    5.90
  -4  12  -8  138.09    7.00
   4  12   8  142.59    6.00
   4  12   8  125.09    6.00
  -4  12  -8  149.29    9.10
   3 -12   7   27.00    6.50
   3 -12   7   15.90    8.80
  -3 -12  -7   13.40    5.00
  -3  12  -7   15.80    9.90
  -3  12  -7   20.70    5.90
   3  12   7   18.00    5.40
  -2 -12  -6   22.40    4.80
   2 -12   6   16.00    8.30
  -2  12  -6   20.90    5.30
  -2  12  -6   30.90    8.50
   2  12   6   27.20    4.90
  -1 -12  -5   13.20    3.20
   1 -12   5   22.10    7.90
  -1  12  -5   -8.20    5.50
   1  12   5    3.30    3.30
  -1  12  -5    3.50    5.20
   1  12   5    9.30    4.90
   0 -12  -4   17.50    4.10
   0 -12   4    9.90    5.60
   0  12   4    7.10    5.30
   0  12  -4   32.50    6.90
   0  12   4   12.50    3.90
   0  12  -4   11.10    7.40
  -1 -12   3   10.80    6.90
   1 -12  -3    7.60    4.00
  -1  12   3    7.50    3.60
   1  12  -3   20.30    9.70
  -1  12   3   10.40    5.10
   2 -12  -2   89.89    4.40
  -2 -12   2   75.19    8.80
  -2  12   2   90.09    3.30
   2  12  -2   74.29    8.60
  -2  12   2   94.09    5.70
   3 -12  -1 1572.54    8.00
  -3 -12   1 1562.24    8.00
   3 -12  -1 1430.66    8.80
   3  12  -1 1533.75    8.00
  -3  12   1 1589.34    7.80
  -3  12   1 1430.66    4.80
   4 -12   0  557.84    6.70
  -4 -12   0  556.94    7.50
   4 -12   0  570.14    6.90
   4  12   0  561.74    5.90
  -4  12   0  493.65    3.80
  -4  12   0  549.05    5.30
   5 -12   1  229.98    6.20
  -5 -12  -1  244.98    6.50
  -5 -12  -1  271.97    8.80
   5 -12   1  241.28    5.60
   5  12   1  226.98    6.40
  -5  12  -1  198.38    4.10
  -5  12  -1  242.88    6.50
   6 -12   2  111.29    8.80
  -6 -12  -2   62.89    6.90
  -6 -12  -2   88.19    6.30
   6 -12   2   76.09    3.50
   6 -12   2   78.09    6.20
   6  12   2   89.09    6.30
  -6  12  -2   85.19    4.60
  -6  12  -2   69.69    4.90
  -7 -12  -3   48.30    8.20
   7 -12   3   43.90   11.40
  -7 -12  -3   39.10    6.80
   7 -12   3   36.20    6.50
  -7  12  -3   35.40    6.70
   7  12   3   40.80    6.40
  -7  12  -3   26.00    4.60
  -8 -12  -4   -0.70    8.70
  -8 -12  -4   -2.90    6.80
   8 -12   4    2.20    7.20
   8 -12   4  -26.90   11.60
  -8  12  -4   -2.50    7.00
  -8  12  -4    1.70    4.20
  -8  12  -4   -3.40    3.20
   8  12   4    8.00    5.00
   9 -12   5   90.19   12.40
  -9 -12  -5   85.59    7.60
  -9 -12  -5   87.79    9.40
   9 -12   5  101.39    5.80
  -9  12  -5  102.99    5.00
   9  12   5  102.59    7.50
  -9  12  -5   98.29    3.30
  10 -12   6   30.60   14.70
 -10 -12  -6   43.40    6.30
 -10 -12  -6   37.30   10.70
  10 -12   6   16.10    6.10
 -10  12  -6   30.60    5.00
  10  12   6   46.90    7.20
 -10  12  -6   32.20    3.40
   7 -13  11   -4.90   12.80
  -7 -13 -11   21.30    8.10
  -7 -13 -11    0.10   10.00
  -7  13 -11   -3.80    8.00
  -7  13 -11    0.10   12.80
  -7  13 -11    8.30    8.60
   7  13  11    3.80    6.00
   7  13  11    4.20    4.20
  -6 -13 -10  279.27    7.20
   6 -13  10  257.27   12.50
  -6 -13 -10  313.97   10.10
   6 -13  10  234.88    7.80
  -6  13 -10  304.57   11.50
   6  13  10  334.57    7.80
  -6  13 -10  290.07    8.80
   6  13  10  267.97    5.40
  -5 -13  -9  773.82    7.90
   5 -13   9  733.63   12.20
   5 -13   9  713.63    9.00
  -5 -13  -9  918.01   10.70
   5  13   9  710.13    6.80
  -5  13  -9  801.32   11.00
   5  13   9  867.21    8.20
  -5  13  -9  790.72   10.50
  -4 -13  -8  392.66    7.30
   4 -13   8  315.07    7.60
  -4 -13  -8  347.77    6.20
   4 -13   8  353.96    9.90
  -4  13  -8  365.06    8.90
   4  13   8  364.56    6.40
  -4  13  -8  365.26    8.20
   4  13   8  285.17    5.90
   3 -13   7  255.87    9.30
  -3 -13  -7  255.77    5.70
   3 -13   7  238.98   10.00
  -3  13  -7  269.17   10.30
  -3  13  -7  246.78    6.20
   3  13   7  253.67    5.90
  -2 -13  -6  123.49    5.30
   2 -13   6  112.29    8.20
   2  13   6  115.19    5.80
  -2  13  -6  143.69    7.30
   2  13   6  136.89    5.40
  -2  13  -6  138.09    8.80
  -1 -13  -5    6.30    4.90
   1 -13   5    6.70    7.10
  -1  13  -5   24.00    7.00
   1  13   5    4.40    4.90
  -1  13  -5   17.50    7.30
   1  13   5    8.60    5.70
   0 -13   4  179.38    8.60
   0 -13  -4  178.08    4.90
   0  13  -4  203.78    7.70
   0  13  -4  210.68    8.60
   0  13   4  191.88    6.00
   0  13   4  189.78    3.60
   1 -13  -3   25.90    4.40
  -1 -13   3   21.30    9.70
   1  13  -3   30.60    7.40
  -1  13   3   20.70    3.90
  -1  13   3   16.20    6.20
  -2 -13   2  581.34   10.20
   2 -13  -2  597.94    6.10
  -2  13   2  567.94    5.50
  -2  13   2  579.44    4.60
   2  13  -2  606.74   10.30
   3 -13  -1  464.75    8.40
  -3 -13   1  534.95    6.90
  -3  13   1  527.65    5.50
  -3  13   1  488.35    4.40
   3  13  -1  568.54    8.50
   4 -13   0   24.20    6.00
   4 -13   0   37.90    6.30
  -4 -13   0   25.10    7.50
   4  13   0   47.20    7.00
  -4  13   0   19.70    4.10
  -4  13   0   25.10    6.50
  -5 -13  -1    7.80    7.00
   5 -13   1   16.90    6.70
   5 -13   1    9.20    4.90
   5  13   1   11.30    4.80
  -5  13  -1   -6.80    7.00
  -5  13  -1    4.50    4.40
  -6 -13  -2  182.58    5.50
  -6 -13  -2  208.78    7.40
   6 -13   2  157.88    3.60
   6 -13   2  191.28    7.30
   6  13   2  193.08    6.90
  -6  13  -2  140.79    4.90
  -6  13  -2  169.98    5.40
   7 -13   3   64.79    5.40
   7 -13   3   56.19    9.90
  -7 -13  -3   56.29    7.30
   7 -13   3   41.00    3.20
  -7 -13  -3   54.29    7.30
  -7  13  -3   43.60    5.00
  -7  13  -3   45.40    7.30
   7  13   3   60.69    5.30
   8 -13   4   98.79   14.30
  -8 -13  -4   82.09    5.90
  -8 -13  -4   89.79   10.20
   8 -13   4   97.19    7.40
  -8  13  -4   92.19    3.20
  -8  13  -4   99.59    7.10
  -8  13  -4   72.19    4.30
   8  13   4  102.79    7.70
  -9 -13  -5  134.29   10.80
  -9 -13  -5  100.29    6.30
   9 -13   5  114.29   14.90
   9 -13   5  130.59    8.50
  -9  13  -5  113.89    3.60
  -9  13  -5   99.99    4.40
   9  13   5  108.89    5.90
   6 -14  10   84.89   11.20
  -6 -14 -10   92.49    7.80
  -6 -14 -10  104.09   10.60
   6 -14  10   81.49    8.00
  -6  14 -10   89.19    9.60
  -6  14 -10  113.59   10.10
   6  14  10  111.69    7.90
   6  14  10   92.59    5.90
   5 -14   9   89.39    9.30
  -5 -14  -9  102.19    5.10
  -5 -14  -9  121.79   10.40
   5 -14   9   93.19    8.00
   5  14   9  108.19    5.40
  -5  14  -9   97.19    8.90
   5  14   9   97.29    5.70
  -5  14  -9   97.49   11.00
  -4 -14  -8  164.68    4.90
   4 -14   8  153.38   10.00
   4 -14   8  167.48    9.90
  -4  14  -8  185.08    8.50
   4  14   8  202.08    5.30
  -4  14  -8  181.18    8.40
   4  14   8  153.68    7.20
   3 -14   7  558.54    9.20
  -3 -14  -7  585.24    6.40
   3 -14   7  518.25    9.90
  -3  14  -7  601.74    7.90
   3  14   7  640.94    6.70
  -3  14  -7  577.74    8.20
  -2 -14  -6  778.82    6.70
   2 -14   6  676.83    9.10
  -2  14  -6  848.82    8.40
   2  14   6  851.71    6.50
  -2  14  -6  753.82    7.90
   2  14   6  718.73    7.50
  -1 -14  -5  791.72    6.20
   1 -14   5  662.43    8.50
  -1  14  -5  827.02    8.50
  -1  14  -5  812.62    9.60
   1  14   5  818.42    5.00
   1  14   5  755.02    7.90
   0 -14   4 1242.58   10.20
   0 -14  -4 1437.06    6.70
   0  14   4 1543.35    6.50
   0  14  -4 1599.94    8.40
   0  14  -4 1494.35    8.70
   0  14   4 1382.76    8.50
  -1 -14   3 1110.19   12.00
   1 -14  -3 1257.17    6.60
  -1  14   3 1269.47    6.10
   1  14  -3 1321.27    7.80
   1  14  -3 1285.97   10.10
  -1  14   3 1206.58    8.60
   2 -14  -2  911.91    7.30
  -2 -14   2  848.42   11.40
   2  14  -2  931.01   10.80
  -2  14   2  869.01    6.50
  -2  14   2  876.21    5.40
  -3 -14   1  301.77    9.30
   3 -14  -1  243.98    8.40
   3  14  -1  306.77    9.30
  -3  14   1  273.77    4.40
  -3  14   1  278.47    5.40
   4 -14   0   15.60    6.20
  -4 -14   0  -16.80    7.90
   4  14   0    4.70    8.20
  -4  14   0   -0.50    4.10
  -4  14   0   10.60    5.00
   5 -14   1   70.99    7.60
  -5 -14  -1   85.79    5.80
   5 -14   1   78.19    6.30
  -5  14  -1   74.09    4.20
   5  14   1   97.89    7.90
  -5  14  -1   82.59    5.50
   6 -14   2   82.79    7.40
  -6 -14  -2  100.09    9.50
  -6 -14  -2   99.89    7.40
   6 -14   2   94.39    4.90
   6  14   2   91.49    7.70
  -6  14  -2  105.19    7.70
  -6  14  -2   80.69    4.90
   7 -14   3  -13.60   13.30
   7 -14   3    7.90    3.60
  -7 -14  -3   10.20    8.00
  -7 -14  -3    6.40   10.60
   7 -14   3   -5.10    8.00
   7  14   3    4.90    5.70
  -7  14  -3   -3.50    7.80
  -7  14  -3    1.70    5.00
   8 -14   4   24.30    8.40
   8 -14   4   -7.30   14.20
  -8 -14  -4   18.20   10.10
  -8 -14  -4   19.00    7.90
   8  14   4   31.90    8.10
  -8  14  -4    3.80    4.60
  -8  14  -4   20.10    3.70
  -8  14  -4   -0.60    7.90
   9 -14   5   27.60   16.70
  -9 -14  -5   50.59   11.70
  -9 -14  -5   27.20    8.50
   9 -14   5   56.69    8.80
  -9  14  -5   26.20    4.50
   9  14   5   20.10    8.50
  -9  14  -5   30.80    7.80
  -9  14  -5   34.40    3.40
  -6 -15 -10   75.59    5.90
  -6 -15 -10  101.59   10.70
   6 -15  10   69.29    9.80
   6 -15  10   89.39   11.50
   6  15  10   78.39    6.20
   6  15  10   72.69    6.30
  -6  15 -10   79.19    8.90
  -6  15 -10   95.39   11.00
   5 -15   9  128.89   10.70
  -5 -15  -9  156.68    8.50
  -5 -15  -9  123.39    7.50
   5 -15   9  122.99   10.50
  -5  15  -9  159.18   11.80
   5  15   9  124.49    7.80
  -5  15  -9  124.69    8.50
   5  15   9  114.39    6.80
  -4 -15  -8  440.86    7.40
   4 -15   8  453.85   10.60
   4 -15   8  427.56   10.50
  -4  15  -8  495.55    8.10
  -4  15  -8  487.95   11.50
   4  15   8  512.65    7.80
  -3 -15  -7  121.19    6.50
   3 -15   7  111.49    9.10
  -3  15  -7  131.19    7.90
  -3  15  -7  138.09    9.80
   3  15   7  142.39    6.30
   3  15   7  112.39    7.00
  -2 -15  -6    1.50    5.60
   2 -15   6   -0.20    7.80
  -2  15  -6  -10.90    7.30
  -2  15  -6   -1.20    8.40
   2  15   6    0.90    4.20
   2  15   6    2.40    6.90
  -1 -15  -5    5.70    5.20
   1 -15   5   -3.10    7.10
  -1  15  -5   14.20    8.40
  -1  15  -5    8.30    7.60
   1  15   5    0.20    7.10
   1  15   5   -3.50    3.90
   0 -15   4   55.59    6.00
   0 -15  -4   67.49    5.60
   0  15  -4   71.59    8.20
   0  15  -4   85.59    8.50
   0  15   4   67.19    5.40
   0  15   4   75.19    5.00
  -1 -15   3 1057.99   12.40
   1 -15  -3 1210.78    7.40
   1  15  -3 1279.67   12.40
  -1  15   3 1245.88    6.70
   1  15  -3 1307.17    9.90
  -1  15   3 1123.99    7.40
  -2 -15   2  213.28   10.90
   2 -15  -2  237.88    6.90
   2  15  -2  229.98    8.30
  -2  15   2  217.48    7.90
  -2  15   2  227.88    4.90
   3 -15  -1    0.70    7.30
  -3 -15   1   23.00    9.60
   3  15  -1    9.30    9.40
  -3  15   1    4.80    5.40
  -3  15   1    9.80    4.90
   4 -15   0  115.49    6.30
  -4 -15   0  127.29    8.80
  -4  15   0  110.19    7.80
  -4  15   0  118.59    4.50
   4  15   0  147.29    8.70
  -5 -15  -1  357.66    9.00
   5 -15   1  343.37    7.00
   5  15   1  390.76    9.00
  -5  15  -1  301.87    5.60
  -5  15  -1  306.07    8.40
   6 -15   2    8.20    5.60
  -6 -15  -2   20.70    8.30
  -6 -15  -2   10.60    7.80
   6  15   2   12.30    8.10
  -6  15  -2   -2.10    7.90
  -6  15  -2    1.40    5.20
  -7 -15  -3  114.19    8.10
   7 -15   3  104.09   11.40
  -7 -15  -3  119.99   11.10
   7 -15   3   85.39    4.10
   7 -15   3  110.69    6.50
  -7  15  -3   76.19    5.20
  -7  15  -3  104.19    6.40
   7  15   3  119.29    6.50
  -8 -15  -4   55.99    9.10
  -8 -15  -4   65.49   11.70
   8 -15   4   41.10    9.10
   8 -15   4   80.49   15.60
  -8  15  -4   59.09    9.10
  -8  15  -4   44.70    4.70
   8  15   4   61.99    8.20
  -8  15  -4   56.49    3.70
   9 -15   5    1.20   16.30
  -9 -15  -5  -10.50   13.10
  -9 -15  -5    6.10    9.70
   9 -15   5   10.10    6.80
  -9  15  -5   12.30    6.70
   9  15   5    4.40    9.10
  -9  15  -5    9.70    4.70
  -9  15  -5   15.80    3.40
   5 -16   9   98.89   10.70
  -5 -16  -9   91.29    5.70
  -5 -16  -9  153.78   12.80
   5 -16   9   93.09   10.90
   5  16   9   83.09    6.90
  -5  16  -9  109.39   12.20
  -5  16  -9  116.49    8.40
   5  16   9  123.49    5.90
   4 -16   8  437.36   11.00
  -4 -16  -8  470.75    7.20
   4 -16   8  525.35   10.40
  -4  16  -8  504.45   12.10
  -4  16  -8  530.65    8.80
   4  16   8  545.05    7.80
  -3 -16  -7    8.20    6.00
   3 -16   7    7.10    8.30
  -3  16  -7   16.00    7.30
  -3  16  -7    9.50    7.20
   3  16   7    0.70    6.80
   3  16   7    5.20    7.40
  -2 -16  -6   99.99    4.70
   2 -16   6   79.39    7.70
  -2  16  -6  111.09    7.30
  -2  16  -6   99.39    9.30
   2  16   6  118.69    6.20
   2  16   6   82.19    7.70
  -1 -16  -5   30.60    5.60
   1 -16   5   23.90    7.30
  -1  16  -5   18.30    9.00
  -1  16  -5   26.30    7.50
   1  16   5   33.60    4.40
   1  16   5   28.00    7.60
   0 -16   4  200.88    9.40
   0 -16  -4  214.98    4.70
   0  16  -4  242.88    6.80
   0  16  -4  239.88    6.60
   0  16   4  247.98    5.90
   0  16   4  193.18    8.20
  -1 -16   3  500.45    8.50
   1 -16  -3  606.44    7.20
   1  16  -3  635.74   11.90
   1  16  -3  647.44    9.30
  -1  16   3  627.44    6.00
  -1  16   3  573.24    8.80
   2 -16  -2  463.85    7.90
  -2 -16   2  422.06   11.60
  -2  16   2  456.85    8.90
   2  16  -2  492.55   11.90
  -2  16   2  459.15    5.70
   3 -16  -1   27.50    8.10
  -3 -16   1   55.39    7.80
   3  16  -1   48.70    7.80
  -3  16   1   36.30    6.10
  -3  16   1   50.09    5.20
  -4 -16   0   64.99    9.30
   4 -16   0   51.19    6.20
  -4  16   0   63.49    8.50
   4  16   0   79.09   10.00
  -4  16   0   58.59    4.80
   5 -16   1  265.77    6.50
  -5 -16  -1  310.17    9.40
   5  16   1  329.27    9.40
  -5  16  -1  243.88    5.00
  -5  16  -1  209.28    9.10
  -6 -16  -2   -7.40   11.50
  -6 -16  -2   -5.70    8.50
   6 -16   2    5.40    6.60
  -6  16  -2    9.40    5.10
  -6  16  -2   11.40    9.00
   6  16   2    7.40    6.50
  -7 -16  -3  138.09    9.50
   7 -16   3  112.59    4.70
  -7 -16  -3  123.69    7.10
   7 -16   3  142.59   14.60
  -7  16  -3  118.39    9.60
  -7  16  -3   89.19    5.40
   7  16   3  159.88    8.90
  -8 -16  -4  210.28    9.30
  -8 -16  -4  204.28   14.20
   8 -16   4  206.38   17.10
  -8  16  -4  172.08    9.40
  -8  16  -4  127.09    5.70
   8  16   4  241.38    9.10
   5 -17   9  185.38   10.60
  -5 -17  -9  156.28    8.00
  -5 -17  -9  211.98   11.00
   5 -17   9  138.59   10.60
  -5  17  -9  195.18    8.30
  -5  17  -9  182.98   12.00
   5  17   9  202.88    8.70
   5  17   9  153.08    8.10
   4 -17   8  353.46   10.30
  -4 -17  -8  324.87    7.40
   4 -17   8  301.87   10.40
  -4  17  -8  336.87   11.20
  -4  17  -8  375.16    7.70
   4  17   8  359.66    6.50
   3 -17   7  152.78    8.70
  -3 -17  -7  167.48    6.80
  -3  17  -7  198.28    7.20
   3  17   7  140.29    7.80
   3  17   7  197.58    7.70
  -3  17  -7  172.68   10.40
  -2 -17  -6   -4.60    6.70
   2 -17   6    4.10    7.10
   2  17   6   19.70    7.70
  -2  17  -6    9.70    7.10
  -2  17  -6   -5.30    9.60
   2  17   6   -4.60    6.60
   1 -17   5    3.20    7.60
  -1 -17  -5  -11.20    6.60
   1  17   5   -1.50    7.90
  -1  17  -5   -0.30    5.70
   1  17   5    2.60    6.20
  -1  17  -5   -5.10    8.60
   0 -17   4    2.80    8.90
   0 -17  -4    6.20    6.40
   0  17  -4   -9.00    8.50
   0  17   4  -12.20    8.50
   0  17  -4  -10.70    9.10
   0  17   4    3.20    6.20
   1 -17  -3   59.39    5.10
  -1 -17   3   59.79   10.30
   1  17  -3   81.89   11.10
  -1  17   3   85.29    8.20
  -1  17   3   81.69    5.60
   1  17  -3   90.69    8.70
  -2 -17   2   44.20   11.70
   2 -17  -2   58.19    7.90
   2  17  -2   70.59    8.30
  -2  17   2   60.89    6.70
   2  17  -2   57.89   11.70
  -2  17   2   60.49    5.40
  -3 -17   1  156.28   11.00
   3 -17  -1  161.58    8.80
  -3  17   1  172.58    8.80
  -3  17   1  174.18    5.70
   3  17  -1  171.88   11.90
   4 -17   0  521.15    7.30
  -4 -17   0  671.23   11.50
  -4  17   0  590.74    6.80
   4  17   0  751.62   11.80
  -4  17   0  642.94   10.40
  -5 -17  -1  644.24    8.60
   5 -17   1  548.95    7.10
   5  17   1  728.23   11.40
  -5  17  -1  512.65    5.90
  -5  17  -1  541.75   10.40
   6 -17   2  390.96    7.90
  -6 -17  -2  388.06   11.80
  -6 -17  -2  435.46    8.10
  -6  17  -2  314.17    6.30
   6  17   2  482.15   10.90
  -6  17  -2  406.66    9.90
   7 -17   3 1008.80    6.90
  -7 -17  -3 1313.07   15.20
  -7 -17  -3 1266.17   12.10
   7 -17   3 1498.35   18.50
  -7  17  -3 1145.99   11.40
   7  17   3 1488.15   12.20
  -7  17  -3  860.11    6.60
  -8 -17  -4  909.21    9.40
   8 -17   4 1038.10   17.00
  -8 -17  -4 1049.40   15.50
  -8  17  -4  812.52   11.90
  -8  17  -4  599.44    6.00
   8  17   4 1102.19   11.90
  -4 -18  -8   49.50    7.50
   4 -18   8   47.80    8.90
   4 -18   8   21.60    8.90
  -4  18  -8   68.39   11.40
  -4  18  -8   58.89    7.70
   4  18   8   46.00    6.50
  -3 -18  -7  194.78    7.90
   3 -18   7  171.58    8.20
  -3  18  -7  203.78    7.60
   3  18   7  166.68    8.70
   3  18   7  233.88    8.40
  -3  18  -7  191.28   10.50
   2 -18   6   -7.90    7.30
  -2 -18  -6   -8.60    6.90
   2  18   6   -3.80    8.10
   2  18   6   -1.50    5.50
  -2  18  -6   -2.80    9.80
  -2  18  -6    4.80    7.90
   1 -18   5   -2.60    7.90
  -1 -18  -5   12.70    4.90
  -1  18  -5   15.30    6.90
  -1  18  -5  -15.20    8.50
   1  18   5   17.90    7.10
   1  18   5    4.50    9.20
   0 -18   4  269.87    9.40
   0 -18  -4  298.97    5.80
   0  18  -4  337.47    9.60
   0  18  -4  359.06    9.20
   0  18   4  335.57    5.60
   0  18   4  297.07    9.80
  -1 -18   3  354.86   12.00
   1 -18  -3  404.36    8.60
  -1  18   3  349.17    7.80
  -1  18   3  434.46    7.10
   1  18  -3  450.65   11.70
   1  18  -3  459.05    7.40
   2 -18  -2  106.29    8.20
  -2 -18   2  105.39   12.60
  -2  18   2   91.49    9.70
  -2  18   2   97.59    6.00
   2  18  -2  112.19    9.60
   2  18  -2  109.39    8.90
  -3 -18   1  348.27   12.50
   3 -18  -1  184.18    8.40
   3  18  -1  418.26    9.40
   3  18  -1  385.46   11.60
  -3  18   1  338.57    6.50
  -3  18   1  358.46   10.70
   4 -18   0  218.18    7.50
  -4 -18   0  267.87   11.50
  -4  18   0  259.87    8.30
  -4  18   0  218.08    6.10
   4  18   0  315.57   12.30
   5 -18   1   10.40    6.30
  -5 -18  -1   15.40   10.80
   5  18   1   19.20   11.20
  -5  18  -1    5.10    6.50
  -5  18  -1   -2.60   10.60
  -6 -18  -2   15.70   10.50
   6 -18   2   -6.00    6.60
  -6 -18  -2   24.10   12.80
  -6  18  -2   16.30    5.20
   6  18   2   16.30   10.10
  -6  18  -2    1.60    7.70
  -7 -18  -3   14.20   10.70
   7 -18   3    6.30    6.30
   7 -18   3  -13.80   14.00
  -7 -18  -3   -4.50    9.90
  -7  18  -3    8.60    8.00
  -7  18  -3    1.20    5.70
   7  18   3   -7.10    7.90
  -3 -19  -7   37.70    7.40
   3 -19   7   37.00    7.50
  -3  19  -7   39.40    8.00
  -3  19  -7   48.80    7.80
   3  19   7   55.69    9.10
   3  19   7   59.59    8.50
   2 -19   6    4.90    7.50
  -2 -19  -6   -5.60    7.30
   2  19   6    0.10    9.70
  -2  19  -6    0.20    7.80
   2  19   6   -3.80    7.70
  -2  19  -6    5.60    9.90
   1 -19   5   10.30    6.00
  -1 -19  -5   12.50    7.50
   1  19   5    6.00    9.90
  -1  19  -5   18.70    6.40
  -1  19  -5   15.90    9.00
   1  19   5   21.10    5.60
   0 -19   4   56.89    7.00
   0 -19  -4   67.49    8.00
   0  19  -4   66.59    9.70
   0  19  -4   66.59    7.10
   0  19   4   52.79    9.80
   0  19   4   63.79    7.60
  -1 -19   3  139.59   12.10
   1 -19  -3  172.28    8.80
  -1  19   3  140.29   10.70
   1  19  -3  186.08    9.70
   1  19  -3  191.08   11.60
  -1  19   3  176.08    7.30
   2 -19  -2  153.98    9.90
  -2 -19   2  159.28    9.90
   2  19  -2  227.48   13.80
  -2  19   2  162.28   10.50
   2  19  -2  213.58    9.60
  -2  19   2  184.78    7.10
   3 -19  -1   41.00    9.00
  -3 -19   1   33.40    9.20
   3  19  -1   55.39    9.70
  -3  19   1   51.89    6.60
  -3  19   1   51.19   10.10
   3  19  -1   60.49    9.30
  -4 -19   0  -15.00   12.00
   4 -19   0    6.80    7.30
   4  19   0    3.10    6.70
  -4  19   0    4.70    6.20
  -4  19   0   20.90   10.60
   4  19   0    5.40   12.40
   5 -19   1    3.20    6.20
  -5 -19  -1   15.30   10.80
  -5  19  -1   12.20    6.50
   5  19   1   36.10   11.10
  -5  19  -1    5.60   11.60
  -6 -19  -2  -12.80   12.90
  -6 -19  -2  -22.30   10.40
   6 -19   2   -6.90    7.80
  -6  19  -2  -32.30   11.20
   6  19   2    9.60   11.10
  -6  19  -2    0.90    6.00
  -2 -20  -6   89.19    7.90
   2 -20   6   66.19    7.90
  -2  20  -6   92.89   10.60
  -2  20  -6   95.19    7.90
   2  20   6   54.19   10.50
   2  20   6   87.29    8.30
   1 -20   5  103.79    8.40
  -1 -20  -5  136.19    8.00
  -1  20  -5  181.58    9.10
  -1  20  -5  188.08   10.30
   1  20   5  160.88    8.70
   1  20   5  115.09    9.90
   0 -20   4  674.23   10.40
   0 -20  -4  782.92   10.00
   0  20  -4  961.50   11.40
   0  20  -4  958.00   10.80
   0  20   4  773.82   12.50
   0  20   4  930.21    9.40
  -1 -20   3  713.13   12.60
   1 -20  -3  801.32   11.40
  -1  20   3  835.92   12.90
  -1  20   3  880.91    9.40
   1  20  -3 1017.80   11.30
   1  20  -3  965.10   12.70
  -2 -20   2  130.69   13.10
   2 -20  -2  137.99   10.80
   2  20  -2  179.08   13.20
  -2  20   2  170.18    7.60
   2  20  -2  194.18    9.00
  -2  20   2  134.49    9.00
   3 -20  -1   38.10    8.20
  -3 -20   1    6.40   13.60
  -3  20   1   22.80   11.70
  -3  20   1   35.00    7.20
   3  20  -1   41.10    9.80
   3  20  -1   13.60   14.30
   4 -20   0    9.60    7.40
  -4 -20   0    7.70   12.30
  -4  20   0   16.20   11.40
  -4  20   0   10.20    6.80
   4  20   0   31.00    9.70
   4  20   0   -8.60   12.70
  -5 -20  -1   -5.50   11.70
   5 -20   1    1.40    6.80
   5  20   1   30.80    9.60
  -5  20  -1    3.50    9.30
   5  20   1    4.60   11.70
  -5  20  -1   -3.20    7.00
  -1 -21  -5   -5.70    8.50
   1 -21   5  -11.30    8.00
  -1  21  -5    4.40    8.60
  -1  21  -5   12.60    9.70
   1  21   5    9.90    8.40
   1  21   5   -2.20    8.50
   0 -21   4   -2.00    9.50
   0 -21  -4   -7.50    8.90
   0  21  -4   10.70    9.30
   0  21   4   -7.00    7.90
   0  21   4   -6.50   12.00
   0  21  -4   11.40   10.10
  -1 -21   3   87.69   11.70
   1 -21  -3   79.39   10.80
   1  21  -3  125.89    9.10
  -1  21   3  100.29    8.50
   1  21  -3  103.69    7.50
  -1  21   3   86.79   12.10
  -2 -21   2   59.99   13.70
   2 -21  -2   50.49   11.00
   2  21  -2   70.89   10.10
  -2  21   2   56.59   11.80
  -2  21   2   69.79    8.30
   2  21  -2   88.39    7.30
   3 -21  -1  141.29    9.00
  -3 -21   1  145.19   13.70
  -3  21   1  170.28    7.40
  -3  21   1  179.08   13.30
   3  21  -1  202.28   10.20
   3  21  -1  199.28   11.40
   4 -21   0  125.19    7.50
  -4 -21   0  168.28   13.70
  -4  21   0  140.09    8.20
   4  21   0  201.58   10.20
   4  21   0  188.48   11.40
  -4  21   0  180.88   12.70
  -8   0 -13   -6.10    7.10
  -8   0 -13   -5.90    4.90
  -8   0 -13   10.30    6.00
  -7   0 -12   14.50    6.10
  -7   0 -12    2.70    4.40
   7   0  12    1.10    7.60
  -7   0 -12    4.60    4.10
  -6   0 -11    1.60    5.50
   6   0  11  -13.80    6.10
  -6   0 -11    2.50    3.70
  -6   0 -11   -2.60    3.90
  -5   0 -10   -1.50    3.20
   5   0  10   -5.30    5.20
  -5   0 -10    3.30    4.60
  -5   0 -10    8.40    4.50
  -4   0  -9   -6.70    3.70
  -4   0  -9   -6.70    3.90
   4   0   9    2.90    4.30
  -4   0  -9    8.90    4.30
   3   0   8   -5.30    3.50
  -3   0  -8    2.80    2.40
  -3   0  -8   -5.50    3.10
  -3   0  -8   -0.20    3.60
  -2   0  -7   -0.70    1.80
  -2   0  -7    1.40    0.80
  -2   0  -7    3.80    2.90
   2   0   7    3.30    2.00
  -2   0  -7   -0.60    3.00
  -1   0  -6    3.10    1.70
  -1   0  -6    5.50    1.80
  -1   0  -6    7.30    1.40
   0   0   5    0.60    1.60
   0   0  -5    4.60    1.20
   0   0  -5    4.00    1.50
   1   0  -4    0.00    1.90
  -1   0   4    2.00    1.80
   2   0  -3    5.10    2.60
   2   0  -3    2.50    1.00
   3   0  -2    3.10    1.70
   3   0  -2   -2.40    3.00
  -3   0   2    1.00    1.90
   4   0  -1    2.00    1.30
  -4   0   1    1.30    2.60
   4   0  -1   -0.60    2.40
  -5   0   0   -1.50    3.20
   5   0   0    6.10    3.10
   5   0   0    0.10    1.50
  -6   0  -1   -3.00    4.00
   6   0   1   -3.50    3.90
   6   0   1    6.00    1.90
  -7   0  -2    2.10    3.40
   7   0   2   -2.00    3.30
   7   0   2   -0.70    2.20
   8   0   3  -14.80    5.20
   8   0   3   -0.30    2.70
  -8   0  -3   -0.30    4.00
   8   0   3    0.00    2.40
   9   0   4   -9.00    4.10
   9   0   4   -1.90    6.30
   9   0   4    0.50    3.10
  -9   0  -4  -10.40    6.40
  10   0   5    9.60    6.80
 -10   0  -5  -11.30    7.00
 -10   0  -5   -1.00    4.20
  10   0   5    5.00    4.50
 -11   0  -6   -2.00    8.10
  11   0   6    7.10    8.00
 -11   0  -6    2.10    3.90
  11   0   6    1.50    4.60
 -12   0  -7    8.00    9.60
  12   0   7   12.20    9.30
 -12   0  -7   -1.70    4.80
  12   0   7   -2.60    5.00
   8  -1  13   81.79    8.70
  -8  -1 -13   77.69    7.20
  -8  -1 -13   90.39    6.60
  -8  -1 -13   88.99    6.70
  -8   1 -13   80.39    6.20
  -8   1 -13   80.29    5.30
  -8   1 -13   84.39    7.10
   7  -1  12  982.70    9.20
  -7  -1 -12  864.21    5.70
  -7  -1 -12  896.61    6.10
  -7  -1 -12  975.50    7.50
  -7   1 -12  956.80    7.10
  -7   1 -12  966.30    7.50
  -7   1 -12  909.61    6.80
  -6  -1 -11  643.14    6.30
   6  -1  11  656.63    7.50
  -6  -1 -11  611.34    5.80
  -6  -1 -11  658.63    6.10
  -6   1 -11  643.24    6.10
  -6   1 -11  656.83    4.80
  -6   1 -11  595.04    5.90
   5  -1  10   14.70    5.50
  -5  -1 -10    8.40    4.60
  -5  -1 -10    6.20    3.40
  -5  -1 -10   15.40    4.20
  -5   1 -10   -1.10    4.40
  -5   1 -10    6.80    4.70
  -5   1 -10    4.40    4.90
  -4  -1  -9  358.86    4.30
  -4  -1  -9  361.66    4.40
   4  -1   9  393.26    4.70
  -4  -1  -9  398.06    4.70
  -4   1  -9  352.46    3.50
  -4   1  -9  387.76    4.20
  -4   1  -9  391.16    4.70
  -3  -1  -8   61.89    3.40
  -3  -1  -8   65.29    3.40
   3  -1   8   70.89    3.50
  -3  -1  -8   68.79    3.50
  -3   1  -8   72.89    1.40
  -3   1  -8   72.89    3.10
  -3   1  -8   72.79    2.70
  -3   1  -8   64.89    2.50
  -2  -1  -7   23.30    2.70
  -2  -1  -7   21.80    2.00
  -2  -1  -7   27.60    3.00
  -2   1  -7   22.60    2.50
  -2   1  -7   22.50    3.00
  -2   1  -7   26.20    1.40
  -1  -1  -6  301.77    2.20
  -1  -1  -6  320.47    2.20
  -1  -1  -6  328.87    2.90
   1  -1   6  324.87    3.00
  -1   1  -6  354.06    2.40
  -1   1  -6  333.17    2.00
  -1   1  -6  319.47    2.30
   0  -1  -5  144.49    2.20
   0  -1   5  153.18    2.60
   0   1  -5  143.69    1.20
   0   1  -5  141.39    2.60
  -1  -1   4    6.50    1.70
   1  -1  -4    4.70    1.60
   1   1  -4    4.00    0.20
  -1   1   4    4.10    1.60
   1   1  -4    4.50    2.50
  -2  -1   3  207.28    1.20
  -2  -1   3  247.28    3.50
   2  -1  -3  235.88    1.70
   2   1  -3  255.67    5.90
   2   1  -3  232.88    1.00
   3  -1  -2 1119.79    3.80
  -3  -1   2  943.01    2.50
   3  -1  -2  956.40    2.40
   3   1  -2  903.11    2.20
  -3   1   2  928.91    2.50
   3   1  -2 1027.60    4.30
   4  -1  -1 2237.28    2.30
  -4  -1   1 2214.58    3.90
   4  -1  -1 2319.07    4.50
   4   1  -1 2218.98    4.00
  -4   1   1 2309.77    4.40
   4   1  -1 2187.98    3.30
  -4   1   1 2287.77    4.40
  -5  -1   0 1739.83    4.20
   5  -1   0 1835.02    4.90
   5  -1   0 1793.72    2.40
   5   1   0 1821.42    3.30
  -5   1   0 1760.12    3.10
   5   1   0 1816.42    4.50
  -5   1   0 1859.91    5.20
   6  -1   1  271.57    2.50
  -6  -1  -1  273.67    4.10
   6  -1   1  269.87    3.20
   6  -1   1  277.77    1.90
  -6   1  -1  266.67    3.40
   6   1   1  281.67    4.10
  -6   1  -1  264.17    2.20
   6   1   1  274.47    2.50
   7  -1   2  140.89    3.40
   7  -1   2  129.39    4.80
   7  -1   2  134.29    2.40
  -7  -1  -2  129.79    4.90
   7   1   2  128.89    4.50
  -7   1  -2  131.09    5.00
   7   1   2  132.49    2.60
  -7   1  -2  133.09    2.40
   8  -1   3  111.99    3.70
  -8  -1  -3   97.69    4.20
   8  -1   3   91.59    5.40
   8  -1   3  107.39    3.10
  -8   1  -3  107.69    4.30
   8   1   3  103.49    5.40
   8   1   3   96.39    3.00
   9  -1   4   29.20    4.20
  -9  -1  -4   35.80    4.80
   9  -1   4   34.60    4.70
  -9  -1  -4   36.00    3.80
  -9   1  -4   32.80    2.90
  -9   1  -4   49.20    4.80
   9   1   4   43.00    4.40
   9   1   4   35.40    4.10
   9   1   4   37.60    3.40
 -10  -1  -5   14.90    4.70
 -10  -1  -5   28.20    7.10
  10  -1   5    6.20    6.80
  10  -1   5   10.30    4.60
  10   1   5   14.70    7.00
  10   1   5   15.10    4.30
 -10   1  -5    9.90    3.50
 -10   1  -5   10.90    7.30
  10   1   5   24.90    3.80
  11  -1   6   57.29    4.80
 -11  -1  -6   55.39    6.10
 -11  -1  -6   33.80    5.00
 -11  -1  -6   54.69    8.40
  11  -1   6   54.69    8.10
  11   1   6   49.10    5.00
 -11   1  -6   43.10    4.00
 -11   1  -6   49.00    7.90
  11   1   6   36.70    7.70
  12  -1   7    2.90    5.60
 -12  -1  -7    5.40    7.10
 -12  -1  -7    3.20    5.00
  12  -1   7    1.90    8.90
 -12  -1  -7   -5.10    5.60
 -12   1  -7   -6.90    8.80
 -12   1  -7   -4.50    4.30
  12   1   7   -7.30    6.80
  12   1   7   10.90    5.60
  -8  -2 -13   82.39    6.50
  -8  -2 -13   91.29    7.20
  -8  -2 -13   80.69    7.00
   8  -2  13   78.99    8.80
  -8   2 -13   72.39    6.80
  -8   2 -13   90.39    7.20
  -8   2 -13   74.49    7.20
  -7  -2 -12  135.39    6.40
   7  -2  12  132.39    7.80
  -7  -2 -12  124.89    4.30
  -7  -2 -12  130.39    4.90
  -7   2 -12  140.59    4.60
  -7   2 -12  119.79    5.90
  -7   2 -12  137.29    4.70
  -6  -2 -11    5.80    5.50
  -6  -2 -11    2.70    5.20
   6  -2  11   10.30    6.50
  -6  -2 -11    9.90    5.50
  -6   2 -11    6.00    5.00
  -6   2 -11    2.40    5.20
  -6   2 -11    8.70    5.60
  -5  -2 -10   22.80    4.60
   5  -2  10   35.30    5.60
  -5  -2 -10   30.10    4.70
  -5  -2 -10   23.30    4.90
  -5   2 -10   36.20    4.40
  -5   2 -10   22.70    4.60
  -5   2 -10   30.10    4.90
  -4  -2  -9   87.89    4.00
  -4  -2  -9   85.89    4.00
   4  -2   9  102.49    4.40
  -4  -2  -9   95.99    3.30
  -4   2  -9   79.49    3.80
  -4   2  -9   86.89    4.10
  -4   2  -9   96.09    4.20
  -3  -2  -8  103.39    2.60
  -3  -2  -8  109.49    3.60
   3  -2   8  106.89    3.70
  -3  -2  -8  111.79    3.70
  -3   2  -8  113.59    1.90
  -3   2  -8  102.89    3.60
  -3   2  -8  101.39    2.30
  -3   2  -8  110.19    3.80
  -2  -2  -7  368.76    3.20
   2  -2   7  368.46    3.60
  -2  -2  -7  373.46    3.50
  -2  -2  -7  340.07    2.60
  -2   2  -7  393.96    2.50
  -2   2  -7  355.26    3.50
  -2   2  -7  376.36    2.80
   1  -2   6 1492.85    3.80
  -1  -2  -6 1637.24    4.00
  -1  -2  -6 1521.95    3.50
  -1  -2  -6 1307.37    3.20
  -1   2  -6 1560.34    2.90
  -1   2  -6 1476.15    3.70
  -1   2  -6 1728.93    4.90
   0  -2   5 7911.31    7.30
   0   2  -5 7691.93    7.50
   1  -2  -4 1951.20    2.40
   1  -2  -4 1925.11    2.90
   1  -2  -4 1862.01    2.90
  -1  -2   4 1950.50    4.80
   1   2  -4 1898.51    5.10
  -2  -2   3  304.37    7.40
  -2  -2   3  275.97    1.20
   2  -2  -3  259.77    1.30
   2   2  -3  285.67    6.00
  -3  -2   2   25.20    3.90
   3  -2  -2   23.70    1.90
  -3  -2   2   23.20    1.70
   3  -2  -2   25.60    3.30
   3   2  -2   23.50    1.10
  -3   2   2   23.40    0.70
   3   2  -2   27.90    2.60
   4  -2  -1 1351.06    3.10
  -4  -2   1 1345.67    3.30
  -4  -2   1 1331.17    4.30
   4  -2  -1 1296.87    1.30
   4  -2  -1 1410.66    4.30
  -4   2   1 1231.88    4.60
   4   2  -1 1339.67    3.40
   4   2  -1 1327.07    3.30
   5  -2   0  248.88    2.20
   5  -2   0  241.48    2.90
  -5  -2   0  236.88    2.60
  -5  -2   0  236.88    3.10
   5  -2   0  249.28    1.30
   5   2   0  236.78    2.50
  -5   2   0  229.98    1.60
  -5   2   0  254.67    4.00
   5   2   0  244.88    3.10
   6  -2   1   18.20    4.20
   6  -2   1   15.20    3.10
  -6  -2  -1   14.80    2.80
   6  -2   1   18.10    1.60
  -6  -2  -1   13.50    4.00
  -6   2  -1   19.80    4.30
  -6   2  -1    9.90    1.60
   6   2   1   16.80    2.30
   6   2   1   17.00    3.60
   7  -2   2  107.89    3.50
   7  -2   2  111.49    3.50
  -7  -2  -2  105.29    3.40
  -7  -2  -2  104.29    3.40
  -7   2  -2  106.39    5.00
  -7   2  -2  108.29    2.20
   7   2   2  112.99    4.60
   7   2   2  103.69    2.90
   8  -2   3  172.58    6.00
  -8  -2  -3  187.28    3.90
   8  -2   3  188.58    3.20
  -8  -2  -3  192.68    5.70
  -8   2  -3  193.08    2.90
  -8   2  -3  191.68    4.50
   8   2   3  183.78    5.60
   8   2   3  198.78    3.40
  -8   2  -3  164.58    2.50
  -9  -2  -4    6.20    4.20
  -9  -2  -4   14.40    6.20
   9  -2   4   25.50    4.20
   9  -2   4   31.70    6.40
  -9   2  -4   26.70    3.70
  -9   2  -4   16.50    6.50
   9   2   4   16.30    6.20
  -9   2  -4   21.90    2.90
   9   2   4   19.10    3.70
  10  -2   5   41.10    4.70
  10  -2   5   43.70    6.90
 -10  -2  -5   48.60    7.30
 -10  -2  -5   46.60    5.10
  10   2   5   40.10    6.60
 -10   2  -5   40.20    3.20
 -10   2  -5   47.20    3.90
  10   2   5   45.30    4.10
  10   2   5   48.00    3.20
 -10   2  -5   55.79    7.10
 -11  -2  -6  767.92    6.80
 -11  -2  -6  805.82    7.40
  11  -2   6  784.62    6.00
  11  -2   6  738.23    9.20
  11   2   6  815.42    5.90
 -11   2  -6  731.43    4.90
 -11   2  -6  755.42    5.60
  11   2   6  725.83    7.10
 -11   2  -6  808.52    9.30
  12  -2   7  755.52    6.80
 -12  -2  -7  807.62   10.70
 -12  -2  -7  730.73    7.20
 -12  -2  -7  663.13    6.30
  12  -2   7  711.43   10.90
  12   2   7  763.02    5.80
 -12   2  -7  735.03    6.50
 -12   2  -7  799.42   10.20
  12   2   7  720.73   10.20
 -12   2  -7  682.53    5.40
  -8  -3 -13  113.89    7.30
   8  -3  13  126.29    9.70
  -8  -3 -13  129.69    5.20
  -8  -3 -13  132.79    7.50
  -8   3 -13  100.69    6.70
  -8   3 -13  107.59    6.90
  -8   3 -13  120.69    7.10
  -7  -3 -12  314.77    6.10
  -7  -3 -12  315.77    7.00
  -7  -3 -12  313.87    6.80
   7  -3  12  296.27    8.30
  -7   3 -12  264.47    5.90
  -7   3 -12  303.67    6.10
  -7   3 -12  311.67    6.60
  -6  -3 -11  236.08    5.90
  -6  -3 -11  222.58    5.60
  -6  -3 -11  238.48    5.90
   6  -3  11  241.38    7.10
  -6   3 -11  238.48    5.50
  -6   3 -11  225.18    5.40
  -6   3 -11  240.88    5.90
  -5  -3 -10   22.40    4.40
  -5  -3 -10   13.00    5.00
   5  -3  10    4.80    5.50
  -5  -3 -10   22.90    4.90
  -5   3 -10   16.50    4.40
  -5   3 -10    8.00    3.40
  -5   3 -10   10.20    3.50
  -4  -3  -9    6.30    4.20
   4  -3   9   -2.10    4.20
  -4  -3  -9    2.70    2.90
  -4  -3  -9    0.10    3.20
  -4   3  -9   10.10    3.90
  -4   3  -9    2.50    3.80
  -4   3  -9    0.80    3.10
  -4   3  -9    2.80    2.10
  -3  -3  -8  370.36    3.10
   3  -3   8  403.16    4.10
  -3  -3  -8  394.26    4.00
  -3   3  -8  423.66    2.90
  -3   3  -8  369.26    4.10
  -3   3  -8  405.76    3.60
   2  -3   7  504.95    4.00
  -2  -3  -7  508.75    3.60
  -2  -3  -7  513.75    3.70
  -2   3  -7  537.25    3.10
  -2   3  -7  545.45    3.10
  -2   3  -7  490.35    3.90
  -1  -3  -6   36.00    2.70
   1  -3   6   33.80    2.30
  -1   3  -6   37.90    1.90
  -1   3  -6   36.60    3.10
   1   3   6   34.40    2.70
   0  -3   5  819.62    4.20
   0  -3   5  833.72    2.10
   0  -3  -5  830.22    1.80
   0  -3  -5  834.32    2.90
   0   3  -5  770.92    3.40
   0   3   5  821.52    2.90
   1  -3  -4    3.90    1.30
  -1  -3   4    5.10    4.70
   1  -3  -4    5.20    1.50
   1   3  -4    9.70    5.00
  -2  -3   3    6.50    6.20
  -2  -3   3    2.10    1.30
   2  -3  -3    1.30    1.00
   2  -3  -3    1.40    1.70
   2  -3  -3    2.20    0.90
   2   3  -3   -5.60    5.60
   3  -3  -2  584.74    0.80
   3  -3  -2  579.34    2.20
  -3  -3   2  590.84    2.40
   3  -3  -2  599.24    1.50
  -3  -3   2  606.94    6.50
   3   3  -2  638.44    4.90
   4  -3  -1  362.36    2.80
   4  -3  -1  374.46    3.80
  -4  -3   1  357.66    3.10
  -4  -3   1  351.66    4.00
   4   3  -1  349.96    3.00
   4   3  -1  346.77    2.20
   5  -3   0 1164.48    3.90
  -5  -3   0 1196.58    4.40
   5  -3   0 1187.78    5.00
  -5  -3   0 1182.88    4.30
   5   3   0 1210.38    3.80
  -5   3   0 1018.40    1.50
  -5   3   0 1081.19    1.80
   5   3   0 1174.08    4.20
   6  -3   1  582.94    3.80
  -6  -3  -1  578.04    4.70
   6  -3   1  579.44    5.10
  -6  -3  -1  575.34    3.90
   6   3   1  598.34    3.30
   6   3   1  564.64    3.50
  -6   3  -1  554.44    2.00
  -6   3  -1  489.95    1.80
   7  -3   2   54.99    3.70
  -7  -3  -2   52.59    3.60
  -7  -3  -2   53.19    4.90
   7  -3   2   49.30    5.10
  -7   3  -2   49.99    2.20
   7   3   2   55.49    4.40
  -7   3  -2   44.30    2.00
  -7   3  -2   54.19    3.80
   7   3   2   52.09    3.10
  -8  -3  -3   73.99    4.00
   8  -3   3   73.59    4.20
  -8  -3  -3   76.89    5.60
   8  -3   3   74.29    5.90
  -8   3  -3   69.39    2.90
  -8   3  -3   77.49    5.90
  -8   3  -3   72.79    2.20
   8   3   3   90.79    5.00
   8   3   3   77.09    3.60
  -9  -3  -4  520.45    5.40
  -9  -3  -4  542.65    7.40
   9  -3   4  527.15    7.30
   9  -3   4  528.15    5.10
  -9   3  -4  517.95    4.10
  -9   3  -4  547.85    7.60
   9   3   4  496.95    6.70
   9   3   4  554.44    4.70
  -9   3  -4  483.05    3.30
  10  -3   5   81.49    4.90
 -10  -3  -5   66.19    3.80
 -10  -3  -5   73.39    7.60
  10  -3   5   75.29    7.50
  10   3   5   78.29    4.40
 -10   3  -5   74.89    5.70
 -10   3  -5   66.29    4.40
  10   3   5   69.99    5.30
  10   3   5   76.59    4.70
 -10   3  -5   69.49    3.60
 -11  -3  -6   14.60    8.60
 -11  -3  -6    9.70    5.70
  11  -3   6    6.70    5.40
  11  -3   6    9.60    8.20
  11   3   6   10.60    4.70
 -11   3  -6   14.90    6.00
 -11   3  -6    4.50    4.30
  11   3   6    5.40    5.90
  11   3   6   20.30    5.00
 -11   3  -6    7.30    3.70
 -12  -3  -7    0.40    8.80
 -12  -3  -7   -3.20    6.90
  12  -3   7   -2.10    7.40
  12  -3   7    8.10    5.50
  12   3   7   -2.80    4.70
 -12   3  -7    0.10    5.30
 -12   3  -7    0.70    4.40
  12   3   7    6.60    8.50
  -8  -4 -13   88.59    5.50
  -8  -4 -13   74.69    6.90
  -8  -4 -13   87.59    7.00
   8  -4  13   97.69    9.10
  -8   4 -13   93.49    6.90
  -8   4 -13   89.09    6.00
  -7  -4 -12    0.30    6.80
   7  -4  12   21.00    8.20
  -7  -4 -12    3.50    5.50
  -7  -4 -12    4.40    6.00
  -7   4 -12    9.10    5.50
  -7   4 -12   -0.90    5.90
  -7   4 -12   -0.20    5.90
  -6  -4 -11   93.39    5.50
  -6  -4 -11   87.39    4.10
   6  -4  11  101.69    5.20
  -6  -4 -11   89.59    5.70
  -6   4 -11   87.59    5.40
  -6   4 -11  100.09    5.70
  -6   4 -11   87.29    5.60
  -5  -4 -10  359.96    5.70
   5  -4  10  377.36    6.50
  -5  -4 -10  346.07    5.00
  -5  -4 -10  384.36    4.20
  -5   4 -10  348.87    3.10
  -5   4 -10  337.07    5.00
  -5   4 -10  374.96    5.20
  -5   4 -10  370.96    4.20
   4  -4   9  362.56    5.00
  -4  -4  -9  352.66    5.00
  -4  -4  -9  372.26    4.90
  -4   4  -9  363.86    3.60
  -4   4  -9  324.27    3.70
  -4   4  -9  373.56    5.00
  -4   4  -9  360.66    4.30
  -3  -4  -8   43.80    3.80
   3  -4   8   39.60    3.80
   3  -4   8   37.60    3.90
  -3  -4  -8   45.30    3.90
  -3   4  -8   39.50    2.80
  -3   4  -8   39.80    3.10
  -3   4  -8   41.70    3.10
   3   4   8   41.90    3.50
   2  -4   7  266.37    3.80
  -2  -4  -7  263.17    3.60
  -2  -4  -7  261.47    2.70
  -2   4  -7  280.17    3.60
   2   4   7  258.47    2.70
  -2   4  -7  250.47    3.90
   1  -4   6   79.19    3.70
  -1  -4  -6   76.59    2.70
  -1   4  -6   71.29    3.70
   1   4   6   78.89    0.90
   1   4   6   78.69    2.70
  -1   4  -6  103.69    5.60
   0  -4   5 1434.66    5.80
   0  -4   5 1447.86    3.30
   0  -4  -5 1385.46    2.90
   0  -4  -5 1370.46    3.40
   0   4   5 1309.97    3.00
   0   4   5 1349.96    2.10
   0   4  -5 1279.57    4.80
  -1  -4   4    7.80    7.30
   1  -4  -4   12.70    1.60
   1  -4  -4   12.20    1.10
  -1   4   4   11.50    1.60
   1   4  -4   12.10    8.00
   2  -4  -3  101.29    2.00
  -2  -4   3   87.09    9.20
   2  -4  -3  104.19    1.20
  -2   4   3  101.59    1.20
   2   4  -3  108.79    9.30
  -2   4   3  104.29    2.00
   3  -4  -2   43.30    2.40
  -3  -4   2   41.90    2.10
   3  -4  -2   42.00    0.70
   3  -4  -2   49.60    0.70
  -3  -4   2   42.70    5.90
  -3   4   2   48.10    1.70
   3   4  -2   46.80    3.40
   4  -4  -1  164.88    2.80
   4  -4  -1  189.68    4.20
  -4  -4   1  164.88    2.30
  -4  -4   1  162.18    4.20
   4   4  -1  164.08    3.50
  -5  -4   0  961.90    3.70
   5  -4   0 1016.30    4.40
  -5  -4   0  934.51    3.70
   5  -4   0  979.20    4.00
  -5   4   0  887.81    1.20
   5   4   0  979.20    3.90
  -5   4   0  990.70    1.90
   5   4   0  961.40    4.10
  -6  -4  -1   16.00    3.60
  -6  -4  -1   20.20    4.20
   6  -4   1   18.30    3.40
   6  -4   1   20.80    4.80
   6   4   1   17.80    3.20
  -6   4  -1   19.50    1.50
   6   4   1   22.40    2.80
  -6   4  -1   21.70    1.30
   7  -4   2  816.12    4.70
   7  -4   2  801.42    6.10
  -7  -4  -2  775.02    4.80
  -7  -4  -2  786.32    5.80
  -7   4  -2  767.02    2.30
   7   4   2  779.62    5.50
  -7   4  -2  751.92    2.60
   7   4   2  792.32    4.30
  -8  -4  -3   15.50    4.30
  -8  -4  -3   17.90    4.10
   8  -4   3   15.20    4.20
   8  -4   3   24.40    6.30
  -8   4  -3   15.60    2.60
   8   4   3   14.20    3.70
  -8   4  -3   10.30    2.10
   8   4   3   20.70    3.70
   9  -4   4  146.79    3.60
  -9  -4  -4  162.68    5.10
  -9  -4  -4  153.68    6.70
   9  -4   4  146.79    7.00
  -9   4  -4  141.99    3.40
   9   4   4  138.29    4.60
  -9   4  -4  144.89    3.20
   9   4   4  161.08    4.50
 -10  -4  -5   62.09    5.80
  10  -4   5   61.59    3.60
 -10  -4  -5   55.39    7.50
  10  -4   5   55.39    8.00
 -10   4  -5   49.10    3.70
 -10   4  -5   56.79    4.00
  10   4   5   69.89    6.80
  10   4   5   66.59    5.00
  11  -4   6   75.29    8.30
 -11  -4  -6   66.09    6.40
 -11  -4  -6   70.29    6.30
  11  -4   6   65.29    5.20
  11   4   6   62.99    4.50
 -11   4  -6   67.49    3.80
  11   4   6   59.59    6.00
  11   4   6   73.69    5.30
 -11   4  -6   69.89    4.70
 -12  -4  -7   73.09    7.40
 -12  -4  -7   66.19    7.20
  12  -4   7   65.59    9.60
  12  -4   7   74.29    5.70
  12   4   7   70.69    5.10
  12   4   7   65.99    5.90
 -12   4  -7   68.19    5.00
 -12   4  -7   63.19    5.00
  -8  -5 -13  203.08    7.20
  -8  -5 -13  203.28    7.90
  -8  -5 -13  195.48    7.00
   8  -5  13  204.28   10.50
  -8   5 -13  215.18    7.50
  -8   5 -13  194.18    7.10
  -7  -5 -12  663.03    7.50
  -7  -5 -12  625.64    6.90
   7  -5  12  681.43    9.90
  -7  -5 -12  677.63    7.40
  -7   5 -12  672.73    5.90
  -7   5 -12  617.64    7.10
  -6  -5 -11 1050.49    6.80
  -6  -5 -11 1096.59    7.20
   6  -5  11 1144.59    8.80
  -6  -5 -11 1124.59    7.30
  -6   5 -11 1075.49    7.10
  -6   5 -11 1176.68    7.20
  -5  -5 -10  539.15    5.80
   5  -5  10  541.75    7.00
  -5  -5 -10  534.55    5.70
  -5   5 -10  508.65    3.80
  -5   5 -10  539.05    4.60
  -5   5 -10  480.95    5.60
  -4  -5  -9  259.77    3.80
   4  -5   9  238.88    3.70
   4  -5   9  260.87    5.30
  -4  -5  -9  260.57    4.90
  -4   5  -9  269.27    3.60
   4   5   9  269.17    4.80
  -4   5  -9  240.78    3.70
   3  -5   8   29.50    4.30
   3  -5   8   19.00    3.90
  -3  -5  -8   27.90    4.20
  -3  -5  -8   29.80    2.70
   3   5   8   28.90    2.80
  -3   5  -8   29.00    4.30
  -3   5  -8   24.40    3.30
  -2  -5  -7   39.70    2.50
   2  -5   7   49.20    4.10
  -2  -5  -7   34.20    2.70
  -2   5  -7   41.60    4.10
   2   5   7   41.00    1.10
  -2   5  -7   42.00    4.10
   2   5   7   35.60    3.30
  -1  -5  -6  309.27    3.20
   1  -5   6  310.77    3.60
   1   5   6  307.37    1.60
  -1   5  -6  284.57    4.70
   1   5   6  299.87    3.20
  -1   5  -6  329.87    5.90
   0  -5  -5   76.49    2.30
   0  -5   5   68.19    4.00
   0  -5  -5   71.99    2.40
   0   5  -5   68.79    5.80
   0   5   5   71.89    2.50
   1  -5  -4  555.04    2.30
  -1  -5   4  475.15    8.70
   1  -5  -4  563.04    2.50
   1   5  -4  525.15    6.70
  -1   5   4  555.74    2.30
   2  -5  -3   67.89    2.40
  -2  -5   3   48.50    8.40
   2  -5  -3   67.99    1.30
   2   5  -3   69.09    9.10
  -2   5   3   71.79    1.70
  -2   5   3   71.49    1.30
  -3  -5   2  410.06    2.90
   3  -5  -2  431.36    3.00
  -3  -5   2  430.86    6.20
   3  -5  -2  413.96    1.50
   3   5  -2  426.76    4.30
  -3   5   2  420.16    2.90
  -3   5   2  402.16    1.10
  -4  -5   1 1941.51    6.20
  -4  -5   1 1934.31    4.80
   4  -5  -1 1959.60    4.10
  -4   5   1 2061.79    4.70
   4   5  -1 1931.81    5.50
   5  -5   0 2403.86    5.40
  -5  -5   0 2444.26    6.00
  -5  -5   0 2366.86    6.20
   5  -5   0 2718.03    7.60
   5   5   0 2424.26    5.50
   6  -5   1 2712.13    8.00
   6  -5   1 2551.04    5.90
  -6  -5  -1 2393.06    5.60
  -6  -5  -1 2534.65    6.90
   6   5   1 2477.95    5.70
  -6   5  -1 2484.55    2.50
  -6   5  -1 2414.76    3.50
   7  -5   2 1060.79    5.20
   7  -5   2 1060.29    5.90
  -7  -5  -2  995.20    5.30
  -7  -5  -2 1003.80    6.20
  -7   5  -2 1014.60    2.60
   7   5   2 1018.40    4.10
  -7   5  -2  970.60    2.80
  -8  -5  -3  113.89    4.80
  -8  -5  -3  105.39    4.40
   8  -5   3  113.19    4.60
   8  -5   3  111.79    4.90
  -8   5  -3  112.09    2.50
  -8   5  -3  108.19    2.60
   8   5   3  113.99    4.20
   9  -5   4   72.09    4.80
  -9  -5  -4   73.39    5.40
   9  -5   4   75.49    7.50
  -9  -5  -4   81.19    6.80
   9   5   4   69.29    4.70
  -9   5  -4   68.79    3.10
  -9   5  -4   70.19    2.70
 -10  -5  -5  246.88    6.30
 -10  -5  -5  262.37    5.90
  10  -5   5  238.88    6.50
  10  -5   5  241.28    5.30
 -10   5  -5  242.38    3.80
  10   5   5  264.27    5.20
 -10   5  -5  237.28    3.40
 -11  -5  -6  136.59    8.90
 -11  -5  -6  113.59    6.20
  11  -5   6  118.89    5.60
  11  -5   6  123.09    9.80
 -11   5  -6  114.39    4.50
 -11   5  -6  114.29    4.70
  11   5   6  108.99    5.60
  11   5   6  118.79    4.50
 -12  -5  -7    7.70    6.90
  12  -5   7  -11.50   10.50
 -12  -5  -7   19.30    8.90
  12  -5   7    2.00    6.30
  12   5   7    5.70    4.90
 -12   5  -7    1.20    4.80
 -12   5  -7    3.40    4.60
  -8  -6 -13    1.20    6.90
   8  -6  13   -5.10   10.30
  -8  -6 -13   19.10    7.30
  -8  -6 -13    3.00    5.90
  -8   6 -13   11.30    7.40
  -8   6 -13   10.80    7.10
  -7  -6 -12    9.70    6.80
  -7  -6 -12   10.80    6.20
   7  -6  12   24.80    8.80
  -7  -6 -12    6.70    6.30
  -7   6 -12    9.90    6.30
  -7   6 -12    6.20    6.50
  -6  -6 -11   16.70    4.50
   6  -6  11   18.40    7.70
  -6  -6 -11   21.80    4.20
  -6   6 -11   16.80    6.10
  -6   6 -11   13.50    3.80
  -6   6 -11    3.00    5.80
  -5  -6 -10 1157.08    6.90
  -5  -6 -10 1186.98    6.90
   5  -6  10 1249.77    8.10
   5   6  10 1203.08    5.70
  -5   6 -10 1274.17    6.90
  -5   6 -10 1091.49    6.50
  -5   6 -10 1165.18    5.10
   4  -6   9  775.42    6.30
  -4  -6  -9  738.03    6.00
  -4  -6  -9  725.63    4.50
   4  -6   9  689.03    5.70
  -4   6  -9  747.73    4.90
   4   6   9  783.82    1.30
   4   6   9  755.12    4.50
  -4   6  -9  675.23    5.80
   4   6   9  642.94    0.90
  -3  -6  -8  189.28    3.30
   3  -6   8  185.88    4.60
   3  -6   8  189.68    4.60
  -3  -6  -8  173.68    3.50
  -3   6  -8  185.78    4.20
   3   6   8  189.28    3.30
  -3   6  -8  165.18    4.90
   3   6   8  188.38    1.40
   2  -6   7  558.94    5.40
  -2  -6  -7  519.75    4.10
  -2   6  -7  486.85    4.20
   2   6   7  508.15    3.20
  -2   6  -7  561.14    5.70
   2   6   7  527.25    2.10
   1  -6   6 3568.14    8.90
  -1  -6  -6 3547.65    5.80
  -1   6  -6 3490.55    9.20
   1   6   6 3504.95    4.00
   1   6   6 3410.26    5.30
  -1   6  -6 3488.55    9.60
   0  -6  -5 1151.38    3.60
   0  -6   5 1100.19    8.60
   0   6  -5 1228.98    7.70
   0   6   5 1154.58    3.50
   1  -6  -4 1058.69    3.00
  -1  -6   4  877.61    9.20
   1  -6  -4 1099.49    3.60
  -1   6   4 1102.39    3.20
  -1   6   4 1051.09    2.90
   1   6  -4 1037.70    8.60
  -2  -6   3  675.63    6.90
   2  -6  -3  851.41    3.00
   2  -6  -3  833.82    2.40
  -2   6   3  861.21    3.40
   2   6  -3  944.51    7.90
  -2   6   3  827.82    2.20
   3  -6  -2  487.25    3.30
   3  -6  -2  465.85    2.00
  -3  -6   2  492.25    6.70
  -3   6   2  485.95    3.30
   3   6  -2  527.95    6.20
  -3   6   2  452.15    1.50
   4  -6  -1  489.75    3.70
   4  -6  -1  489.35    1.20
  -4  -6   1  496.15    3.90
  -4  -6   1  458.85    4.00
  -4   6   1  487.45    3.70
   4   6  -1  463.25    3.60
  -4   6   1  449.76    0.90
   5  -6   0  857.01    4.40
  -5  -6   0  864.61    4.80
  -5  -6   0  861.21    5.20
   5  -6   0  970.90    5.50
   5   6   0  838.32    3.90
  -5   6   0  768.12    1.00
  -5   6   0  905.71    4.50
  -5   6   0  860.11    0.90
   6  -6   1   96.79    2.80
   6  -6   1   98.89    5.80
  -6  -6  -1   87.69    4.50
  -6  -6  -1  104.19    4.80
   6   6   1  107.09    3.90
  -6   6  -1  100.29    3.30
  -6   6  -1   96.99    1.10
  -7  -6  -2 1271.77    7.00
  -7  -6  -2 1247.98    6.20
   7  -6   2 1413.06    6.90
   7  -6   2 1301.27    5.60
   7   6   2 1277.47    4.70
  -7   6  -2 1309.27    3.70
  -7   6  -2 1274.17    2.50
   8  -6   3  100.09    5.20
  -8  -6  -3   89.69    5.00
  -8  -6  -3  100.29    5.90
   8  -6   3   97.39    3.50
   8   6   3   88.29    4.50
  -8   6  -3   89.19    2.80
  -8   6  -3   93.09    2.20
   9  -6   4    3.30    7.80
  -9  -6  -4   -7.50    5.40
  -9  -6  -4   10.50    5.10
   9  -6   4    4.40    3.70
  -9   6  -4    2.80    2.80
  -9   6  -4    0.00    3.20
   9   6   4    4.00    5.00
 -10  -6  -5  268.27    6.00
 -10  -6  -5  272.87    8.60
  10  -6   5  259.17    5.60
  10  -6   5  254.77    9.10
  10   6   5  271.57    5.60
 -10   6  -5  233.08    4.10
 -10   6  -5  245.58    3.80
 -11  -6  -6  440.26    9.40
  11  -6   6  428.16    6.30
 -11  -6  -6  416.96    7.50
  11  -6   6  436.46    9.90
 -11   6  -6  409.36    4.70
  11   6   6  474.65    6.40
 -11   6  -6  392.56    4.70
  -8  -7 -13    2.20    7.20
  -8  -7 -13    6.00    7.60
   8  -7  13   -0.50   11.80
  -8  -7 -13   11.00    6.70
  -8   7 -13    7.00    6.80
  -8   7 -13    2.00    7.50
  -7  -7 -12   12.30    6.90
  -7  -7 -12   -2.30    6.70
   7  -7  12    2.60   10.00
  -7   7 -12   -2.90    6.80
  -7   7 -12    1.40    6.90
  -6  -7 -11   -4.60    6.70
   6  -7  11   19.50    8.50
  -6  -7 -11   18.90    4.40
  -6   7 -11   17.40    6.00
  -6   7 -11   13.20    4.30
   6   7  11   29.90    4.40
  -6   7 -11   14.50    6.10
  -5  -7 -10   27.90    5.50
   5  -7  10   28.00    7.40
  -5  -7 -10   24.60    6.00
  -5   7 -10   29.20    4.30
   5   7  10   32.00    4.00
  -5   7 -10   30.30    5.80
  -4  -7  -9  279.87    5.30
   4  -7   9  287.67    5.30
  -4  -7  -9  277.17    5.60
   4  -7   9  298.37    6.30
  -4   7  -9  256.97    5.00
  -4   7  -9  262.27    5.70
   4   7   9  281.17    5.20
   4   7   9  274.27    1.90
  -3  -7  -8  132.19    3.30
   3  -7   8  126.39    5.30
   3  -7   8  142.99    5.30
  -3  -7  -8  130.89    3.80
  -3   7  -8  105.59    5.40
   3   7   8  147.09    4.40
  -3   7  -8  136.59    4.80
   3   7   8  134.19    2.00
   2  -7   7 1057.89    6.60
  -2  -7  -7 1034.00    4.00
   2   7   7  996.60    4.00
  -2   7  -7  990.50    7.10
  -2   7  -7 1120.39    7.30
   2   7   7 1017.00    3.00
  -1  -7  -6  116.49    3.30
   1  -7   6  121.19    6.20
  -1   7  -6  118.59    7.00
   1   7   6  114.19    3.30
  -1   7  -6  112.69    6.20
   1   7   6  112.69    2.10
   0  -7  -5  689.83    3.40
   0  -7   5  589.24    8.80
   0   7  -5  687.23    7.40
   0   7   5  676.53    2.80
   1  -7  -4   31.60    3.20
  -1  -7   4   34.40    8.10
   1  -7  -4   24.80    2.30
  -1   7   4   26.10    2.50
   1   7  -4   31.20    5.00
  -1   7   4   32.70    2.30
   2  -7  -3    6.50    3.10
   2  -7  -3    4.70    1.90
  -2  -7   3    4.10    7.90
   2   7  -3   -3.20    6.20
  -2   7   3   -0.10    2.10
  -2   7   3    1.00    2.90
   3  -7  -2   78.49    2.40
   3  -7  -2   75.69    2.30
  -3  -7   2   79.29    6.50
  -3   7   2   77.29    3.30
   3   7  -2   80.79    6.10
  -3   7   2   73.79    1.30
   4  -7  -1  156.68    3.60
   4  -7  -1  161.18    2.70
  -4  -7   1  157.08    3.00
  -4  -7   1  158.18    3.80
  -4   7   1  148.89    1.20
  -4   7   1  161.88    2.70
   4   7  -1  158.48    4.70
  -5  -7   0    6.80    4.20
  -5  -7   0    9.40    4.60
   5  -7   0    7.30    2.70
   5   7   0    3.20    4.20
  -5   7   0    0.30    3.80
  -5   7   0    7.00    1.10
  -6  -7  -1    0.40    4.80
  -6  -7  -1   -0.90    4.90
   6  -7   1   15.60    6.40
   6  -7   1    3.20    4.10
   6   7   1   -5.60    4.30
  -6   7  -1    1.20    2.80
  -6   7  -1   10.00    3.20
  -6   7  -1    3.70    1.10
  -7  -7  -2   79.59    3.80
  -7  -7  -2   80.49    5.60
   7  -7   2   88.69    5.40
   7  -7   2   93.89    4.70
  -7   7  -2  106.69    5.00
  -7   7  -2   88.69    1.50
   7   7   2   77.89    4.60
   8  -7   3    9.40    4.90
  -8  -7  -3    1.20    3.80
  -8  -7  -3    2.70    4.80
   8  -7   3    8.90    7.80
  -8   7  -3    4.90    3.60
  -8   7  -3    0.80    2.00
   8   7   3    0.70    4.50
   9  -7   4  258.47    6.70
  -9  -7  -4  260.37    6.00
  -9  -7  -4  248.48    7.70
   9  -7   4  238.98    5.50
  -9   7  -4  233.68    4.10
  -9   7  -4  238.98    2.90
   9   7   4  263.67    5.50
 -10  -7  -5   32.20    8.40
 -10  -7  -5   44.40    6.50
  10  -7   5   23.40    9.60
  10  -7   5   29.00    5.50
 -10   7  -5   24.20    3.30
 -10   7  -5   29.60    4.30
  10   7   5   32.10    5.60
 -11  -7  -6   40.70    6.60
  11  -7   6   50.29    7.80
 -11  -7  -6   42.40    8.70
  11  -7   6   33.80    6.50
 -11   7  -6   43.90    4.60
  11   7   6   51.79    6.00
 -11   7  -6   36.20    3.90
  -8  -8 -13   10.30    5.40
  -8  -8 -13   10.60    5.70
  -8  -8 -13    6.40    8.00
   8  -8  13   13.60   12.60
  -8   8 -13    8.90    7.40
  -8   8 -13   13.00    7.90
  -7  -8 -12   51.49    7.90
   7  -8  12   46.40   10.40
  -7  -8 -12   51.79    6.70
  -7   8 -12   58.29    7.10
  -7   8 -12   39.80    7.30
  -6  -8 -11  133.89    6.60
   6  -8  11  122.59    9.10
  -6  -8 -11  117.99    6.70
  -6   8 -11   93.39    4.80
  -6   8 -11  111.49    6.60
   6   8  11  124.39    6.20
  -6   8 -11  124.99    6.60
   5  -8  10  109.99    5.60
  -5  -8 -10  117.59    4.80
  -5  -8 -10  125.19    5.80
   5  -8  10  103.89    8.10
   5   8  10  117.99    1.60
  -5   8 -10  129.29    6.20
   5   8  10  131.79    4.30
  -5   8 -10  119.09    5.00
  -4  -8  -9  146.19    5.00
   4  -8   9  163.48    6.90
   4  -8   9  135.39    5.70
  -4  -8  -9  132.89    5.90
  -4   8  -9  135.59    5.20
  -4   8  -9  119.19    6.50
   4   8   9  135.39    2.30
   4   8   9  141.39    5.30
   3  -8   8  469.95    6.50
   3  -8   8  518.35    6.70
  -3  -8  -8  490.05    6.00
  -3  -8  -8  476.75    5.00
  -3   8  -8  490.45    6.20
  -3   8  -8  457.35    7.20
   3   8   8  459.95    2.80
   3   8   8  471.55    4.00
  -2  -8  -7 1551.84    5.60
   2  -8   7 1714.73    7.70
   2  -8   7 1576.74    8.20
  -2   8  -7 1582.44    9.20
  -2   8  -7 1816.12    8.10
   2   8   7 1519.25    5.60
   2   8   7 1499.15    4.00
  -1  -8  -6 3279.47    6.10
   1  -8   6 3154.68   10.40
  -1   8  -6 3522.45   13.50
   1   8   6 3175.88    5.60
  -1   8  -6 3222.08   10.20
   0  -8   5  973.40    7.30
   0  -8  -5 1171.58    3.50
   0   8   5 1134.99    3.50
   0   8  -5 1143.59    9.00
   1  -8  -4  533.65    3.10
   1  -8  -4  553.94    3.50
  -1  -8   4  440.46    8.20
  -1   8   4  517.35    3.60
  -1   8   4  486.95    2.40
   1   8  -4  539.55    7.90
   2  -8  -3 1483.55    3.80
   2  -8  -3 1537.75    4.50
  -2  -8   3 1223.78    8.20
   2   8  -3 1581.74   11.00
  -2   8   3 1412.06    3.20
  -2   8   3 1499.95    4.10
   3  -8  -2 1206.58    4.00
  -3  -8   2 1146.59    8.30
   3  -8  -2 1181.28    4.90
   3   8  -2 1190.48    6.50
  -3   8   2 1201.18    4.80
  -3   8   2 1136.89    2.70
   4  -8  -1   49.30    5.10
  -4  -8   1   54.29    4.50
  -4  -8   1   31.30    5.50
   4  -8  -1   45.10    3.90
  -4   8   1   36.70    2.80
   4   8  -1   38.40    3.70
  -4   8   1   41.20    1.60
  -5  -8   0    6.60    5.00
  -5  -8   0   21.60    4.60
   5  -8   0   -1.30    4.00
   5  -8   0    5.30    1.40
  -5   8   0   -0.20    4.10
   5   8   0    7.80    3.30
  -5   8   0    5.70    1.40
   6  -8   1    9.10    5.40
  -6  -8  -1    3.80    3.90
   6  -8   1    2.90    4.40
  -6  -8  -1   -7.70    5.30
   6   8   1   -6.40    4.80
  -6   8  -1    3.20    2.40
  -6   8  -1   -0.10    4.60
  -6   8  -1    0.30    1.20
  -7  -8  -2    3.40    5.30
  -7  -8  -2    2.40    6.10
   7  -8   2    9.00    4.90
   7  -8   2   10.00    8.10
  -7   8  -2    2.30    3.60
  -7   8  -2    0.80    1.60
   7   8   2    0.90    5.00
   8  -8   3   47.80    6.30
  -8  -8  -3   59.19    6.90
   8  -8   3   48.90    3.90
  -8  -8  -3   46.40    5.80
   8   8   3   50.89    5.20
  -8   8  -3   49.20    5.50
  -8   8  -3   50.29    1.90
   9  -8   4  377.26    9.30
  -9  -8  -4  364.36    6.10
   9  -8   4  373.16    6.30
  -9  -8  -4  363.06    6.70
  -9   8  -4  375.76    5.60
  -9   8  -4  342.97    2.90
   9   8   4  361.96    4.60
 -10  -8  -5  694.83    7.50
  10  -8   5  727.03   10.90
 -10  -8  -5  736.93    9.20
  10  -8   5  702.83    5.70
 -10   8  -5  722.03    6.00
 -10   8  -5  685.43    4.10
  10   8   5  712.13    5.50
  11  -8   6  350.76    6.80
 -11  -8  -6  325.47    9.50
  11  -8   6  335.37    9.00
 -11  -8  -6  324.17    8.00
 -11   8  -6  349.17    6.00
  11   8   6  342.47    7.00
 -11   8  -6  312.67    4.10
  -7  -9 -12  139.39    7.40
  -7  -9 -12  129.49    8.30
   7  -9  12  125.89   12.40
  -7   9 -12  114.39    8.40
  -7   9 -12  133.89    7.40
  -7   9 -12  105.99    5.90
   7   9  12  135.19    5.30
  -6  -9 -11  577.64    7.40
  -6  -9 -11  605.04    7.90
   6  -9  11  636.54   11.80
   6   9  11  598.54    7.40
  -6   9 -11  533.75    8.10
  -6   9 -11  601.24    6.30
  -6   9 -11  401.76    5.70
  -5  -9 -10  868.41    7.00
   5  -9  10  960.10   10.60
  -5  -9 -10  902.81    6.30
   5  -9  10  763.32    7.40
  -5   9 -10  824.32    6.70
  -5   9 -10  875.81    8.60
   5   9  10  865.41    3.00
   5   9  10  896.41    7.00
  -4  -9  -9   62.69    3.80
  -4  -9  -9   66.79    5.90
   4  -9   9   58.29    6.10
   4  -9   9   84.69    8.50
  -4   9  -9   73.99    6.10
  -4   9  -9   68.29    7.20
   4   9   9   58.49    2.60
   4   9   9   74.59    5.30
  -3  -9  -8  136.09    4.50
   3  -9   8  154.28    7.50
   3  -9   8  146.59    4.90
   3   9   8  132.99    2.60
  -3   9  -8  146.79    6.80
   3   9   8  143.29    3.50
  -3   9  -8  153.68    8.00
  -2  -9  -7  642.34    5.00
   2  -9   7  637.04    8.00
   2  -9   7  639.54    7.60
  -2   9  -7  650.23    9.50
   2   9   7  600.34    3.50
  -2   9  -7  720.93    7.10
   2   9   7  641.44    4.80
  -1  -9  -6  135.59    3.90
   1  -9   6  146.99    8.80
  -1   9  -6  141.79    6.80
   1   9   6  137.99    3.90
  -1   9  -6  140.59    8.90
   0  -9   5  245.08    7.70
   0  -9  -5  290.57    3.60
   0   9   5  288.87    3.60
   0   9   5  305.17    3.50
   0   9  -5  303.57    7.40
  -1  -9   4  833.22    9.30
   1  -9  -4  971.90    3.80
   1   9  -4  954.30    7.20
  -1   9   4  993.90    4.40
  -1   9   4  983.10    3.70
   2  -9  -3 1493.45    4.00
  -2  -9   3 1280.47   10.20
   2  -9  -3 1609.74    5.80
  -2   9   3 1525.25    4.60
   2   9  -3 1632.34   10.90
  -2   9   3 1481.75    3.60
   3  -9  -2 1125.49    4.50
   3  -9  -2 1177.18    4.30
  -3  -9   2 1107.69    7.20
   3   9  -2 1174.08    8.90
  -3   9   2 1276.57    5.30
  -3   9   2 1084.59    2.80
   4  -9  -1   95.79    5.50
  -4  -9   1   94.49    5.90
   4  -9  -1   83.49    4.30
   4   9  -1   91.39    5.70
  -4   9   1   83.69    1.90
  -4   9   1   87.79    3.10
   5  -9   0 1246.28    3.20
  -5  -9   0 1184.88    5.90
  -5  -9   0 1228.08    5.70
   5  -9   0 1183.98    5.80
  -5   9   0 1212.68    5.90
   5   9   0 1161.28    5.50
  -5   9   0 1070.49    2.60
  -6  -9  -1 2569.64    7.80
  -6  -9  -1 2599.34    8.50
   6  -9   1 2745.33   11.80
   6  -9   1 2563.44    6.80
   6   9   1 2512.85    7.00
  -6   9  -1 2605.94    6.90
  -6   9  -1 2080.39    3.90
  -7  -9  -2  977.60    7.20
   7  -9   2 1091.99    8.20
  -7  -9  -2  999.60    6.30
   7  -9   2 1036.30    6.20
  -7   9  -2  826.22    4.80
  -7   9  -2 1008.90    6.50
  -7   9  -2  999.00    2.50
   7   9   2 1026.60    6.60
   8  -9   3   41.30    8.60
   8  -9   3   40.00    5.40
  -8  -9  -3   40.30    7.10
  -8  -9  -3   35.30    6.10
   8   9   3   47.90    5.60
  -8   9  -3   38.30    3.80
  -8   9  -3   42.20    2.10
  -9  -9  -4  703.73    7.10
  -9  -9  -4  690.33    7.40
   9  -9   4  736.53    7.10
   9  -9   4  753.02   10.90
   9   9   4  727.03    7.00
  -9   9  -4  692.13    6.00
  -9   9  -4  676.63    3.30
 -10  -9  -5  488.25    9.40
 -10  -9  -5  451.65    7.60
  10  -9   5  482.25   11.40
  10  -9   5  479.35    7.00
 -10   9  -5  443.06    3.50
 -10   9  -5  521.55    8.20
  10   9   5  504.85    7.10
  11  -9   6   85.59   11.50
 -11  -9  -6   71.59    9.90
 -11  -9  -6   77.89    7.50
  11  -9   6   74.09    6.80
 -11   9  -6   70.89    7.60
 -11   9  -6   62.49    3.50
  11   9   6   76.79    6.50
   7 -10  12   47.30   12.90
  -7 -10 -12   46.70    6.50
  -7 -10 -12   46.30    5.70
  -7  10 -12   33.90    6.40
  -7  10 -12   56.19    9.30
   7  10  12   44.60    7.50
  -7  10 -12   41.70    7.40
   6 -10  11   15.80   10.50
  -6 -10 -11    8.90    7.80
  -6 -10 -11   11.80    4.90
  -6  10 -11   19.10    6.40
   6  10  11   15.30    1.90
  -6  10 -11   15.90    8.60
   6  10  11   11.80    4.90
  -5 -10 -10  207.78    5.90
   5 -10  10  172.58    6.80
  -5 -10 -10  224.98    7.20
   5 -10  10  218.68    9.80
  -5  10 -10  190.88    6.80
  -5  10 -10  205.78    8.30
   5  10  10  237.18    6.30
   5  10  10  204.78    3.00
  -4 -10  -9   46.20    4.00
   4 -10   9   32.20    6.60
   4 -10   9   42.70    8.70
  -4 -10  -9   46.10    6.80
   4  10   9   50.89    4.10
  -4  10  -9   32.40    8.70
   4  10   9   36.10    3.10
  -4  10  -9   32.60    7.10
  -3 -10  -8   44.40    4.90
   3 -10   8   76.29    7.80
   3 -10   8   55.59    6.80
  -3  10  -8   57.59    6.80
  -3  10  -8   73.79    7.90
   3  10   8   65.79    5.00
   3  10   8   55.99    3.10
   2 -10   7    4.80    8.80
   2 -10   7   10.30    7.40
  -2 -10  -7    7.50    3.30
  -2  10  -7   12.20    8.10
  -2  10  -7    2.50    9.90
   2  10   7   11.60    4.30
   2  10   7    6.10    3.90
  -1 -10  -6   88.59    4.00
   1 -10   6   73.69    8.00
  -1  10  -6   82.59    7.00
   1  10   6   91.19    2.90
  -1  10  -6   90.99    8.00
   0 -10   5   37.00    7.80
   0 -10  -5   52.79    2.60
   0  10   5   49.50    2.50
   0  10   5   50.09    2.70
   0  10  -5   63.19    7.00
  -1 -10   4   29.70    5.80
   1 -10  -4   39.00    2.30
   1  10  -4   31.80    7.70
  -1  10   4   34.80    3.00
  -1  10   4   37.80    3.90
   2 -10  -3   10.40    4.70
   2 -10  -3    5.40    3.00
  -2 -10   3   29.20    8.90
  -2  10   3   13.70    2.60
   2  10  -3   25.80    9.20
  -2  10   3   11.30    4.10
   3 -10  -2  281.87    4.90
   3 -10  -2  273.97    3.90
  -3 -10   2  270.77    8.20
  -3  10   2  258.37    3.50
  -3  10   2  250.67    2.70
   3  10  -2  262.37    5.80
   4 -10  -1  348.97    6.60
   4 -10  -1  344.47    4.00
  -4 -10   1  330.67    6.70
   4  10  -1  348.97    6.70
  -4  10   1  348.87    4.90
  -4  10   1  317.07    2.50
   5 -10   0   40.00    3.20
  -5 -10   0   53.09    6.20
  -5 -10   0   33.40    6.20
   5 -10   0   44.40    4.80
  -5  10   0   45.30    5.00
   5  10   0   22.60    5.80
  -5  10   0   32.80    2.00
   6 -10   1  186.48    2.00
   6 -10   1  206.88    5.60
   6 -10   1  258.07    9.70
  -6 -10  -1  207.58    6.20
  -6 -10  -1  211.18    7.00
   6  10   1  205.28    5.70
  -6  10  -1  179.18    2.70
  -6  10  -1  208.28    4.10
  -7 -10  -2  220.48    7.40
   7 -10   2  234.58    7.60
  -7 -10  -2  212.98    6.20
   7 -10   2  210.88    4.60
  -7  10  -2  160.98    3.50
   7  10   2  204.68    5.70
  -7  10  -2  206.18    6.00
  -7  10  -2  213.38    2.00
   8 -10   3  -10.40    9.50
  -8 -10  -3   -0.10    4.70
  -8 -10  -3    0.10    5.60
   8 -10   3    6.20    6.00
  -8  10  -3    8.10    3.60
  -8  10  -3    1.80    2.10
   8  10   3    0.40    5.90
   9 -10   4   -0.60   10.60
  -9 -10  -4    7.60    6.70
  -9 -10  -4    5.50    6.30
   9 -10   4   10.40    4.80
  -9  10  -4    7.10    2.50
  -9  10  -4    3.70    4.30
   9  10   4   10.80    6.30
  10 -10   5    8.50   12.00
 -10 -10  -5   12.50    9.60
 -10 -10  -5   -0.70    7.80
  10 -10   5   21.90    7.00
 -10  10  -5    3.50    5.20
 -10  10  -5    2.50    3.00
  10  10   5    3.40    6.80
 -11 -10  -6    3.20   10.10
  11 -10   6  -17.80   12.90
  11 -10   6    0.80    7.70
 -11 -10  -6    3.40    8.50
 -11  10  -6    1.40    3.50
  11  10   6   -8.00    6.80
 -11  10  -6   -3.00    5.60
   7 -11  12   64.79   13.10
  -7 -11 -12   79.19    9.40
  -7 -11 -12   68.99    7.90
  -7  11 -12   75.79   10.50
  -7  11 -12   56.99    7.10
   7  11  12   68.79    7.90
  -7  11 -12   68.99    8.50
  -6 -11 -11  132.39    7.30
  -6 -11 -11  136.09    8.40
   6 -11  11  117.69   11.80
  -6  11 -11  110.69    6.80
  -6  11 -11  127.29   10.20
   6  11  11  148.89    6.90
   6  11  11  135.59    2.70
  -5 -11 -10  512.65    5.60
   5 -11  10  536.45   11.60
   5 -11  10  452.75    7.90
  -5 -11 -10  541.65    8.40
  -5  11 -10  506.95    8.50
   5  11  10  528.45    4.00
  -5  11 -10  561.44   10.60
   5  11  10  577.94    7.20
   4 -11   9  199.28    7.80
  -4 -11  -9  197.78    4.40
  -4 -11  -9  236.58    5.80
   4 -11   9  197.38    9.90
  -4  11  -9  239.28   10.80
  -4  11  -9  228.08    7.80
   4  11   9  234.58    5.70
   4  11   9  198.08    4.00
  -3 -11  -8   61.19    3.80
   3 -11   8   59.79    8.60
   3 -11   8   66.19    8.20
  -3  11  -8   66.49    9.20
   3  11   8   69.79    4.30
   3  11   8   72.09    3.90
  -3  11  -8   59.59   10.60
   2 -11   7   16.40    9.10
  -2 -11  -7   13.80    4.70
   2 -11   7    7.70    5.20
  -2  11  -7   -0.90    8.50
   2  11   7    7.10    4.70
  -2  11  -7   16.90    8.00
  -1 -11  -6   45.50    4.30
   1 -11   6   41.80    8.30
  -1  11  -6   56.49    7.00
  -1  11  -6   60.99    7.60
   1  11   6   49.00    4.40
   0 -11  -5   19.20    2.60
   0 -11   5   29.40    7.60
   0  11   5   23.90    3.70
   0  11  -5   35.30    5.20
   0  11   5   28.50    4.20
  -1 -11   4   -0.80    8.30
   1 -11  -4   10.20    2.50
   1  11  -4   10.30    6.00
  -1  11   4    1.80    3.10
  -1  11   4    2.30    3.10
   2 -11  -3  224.08    3.50
   2 -11  -3  217.48    4.20
  -2 -11   3  209.78    6.90
  -2  11   3  229.08    5.00
   2  11  -3  229.48    9.70
  -2  11   3  226.48    3.10
   3 -11  -2 1993.40    6.40
  -3 -11   2 1973.80   11.00
   3 -11  -2 2016.30    6.60
  -3  11   2 2041.50    7.10
   3  11  -2 1994.70   10.90
  -3  11   2 1826.62    4.20
   4 -11  -1  476.15    7.10
  -4 -11   1  483.55    6.00
   4 -11  -1  513.95    6.10
  -4  11   1  453.75    3.10
   4  11  -1  509.85    7.70
  -4  11   1  505.55    4.60
  -5 -11   0  259.27    7.30
  -5 -11   0  218.58    6.70
   5 -11   0  233.88    4.20
   5 -11   0  241.88    4.40
  -5  11   0  228.18    5.70
  -5  11   0  208.08    2.50
   5  11   0  204.98    6.60
   6 -11   1  668.93    3.20
  -6 -11  -1  652.23    7.20
  -6 -11  -1  735.33    8.50
   6 -11   1  730.23    6.80
   6 -11   1  704.03    8.90
   6  11   1  683.23    6.70
  -6  11  -1  582.84    3.20
  -6  11  -1  708.23    6.80
   7 -11   2  858.31   11.70
  -7 -11  -2  770.72    7.50
  -7 -11  -2  830.12    8.70
   7 -11   2  799.92    5.70
   7  11   2  790.42    7.30
  -7  11  -2  740.63    5.70
  -7  11  -2  793.92    2.80
  -7  11  -2  590.94    3.80
   8 -11   3  178.48    8.10
  -8 -11  -3  166.58    8.70
  -8 -11  -3  159.18    6.90
   8 -11   3  186.28    6.40
  -8  11  -3  156.58    6.70
  -8  11  -3  126.99    3.90
  -8  11  -3  167.68    2.30
   8  11   3  170.98    6.70
  -9 -11  -4  290.07    9.20
  -9 -11  -4  257.07    7.90
   9 -11   4  309.47    7.10
   9 -11   4  317.47   11.70
  -9  11  -4  247.28    4.00
   9  11   4  291.47    7.40
  -9  11  -4  277.17    2.70
  10 -11   5   50.19    5.70
 -10 -11  -5   57.59    9.30
  10 -11   5   50.59   11.70
 -10 -11  -5   52.09    6.00
 -10  11  -5   43.60    2.70
 -10  11  -5   52.99    4.50
  10  11   5   49.40    7.30
  -7 -12 -12   -4.30    7.30
   7 -12  12  -18.10   13.00
  -7 -12 -12    5.70    7.10
  -7  12 -12   -7.50   12.30
  -7  12 -12   -3.70    7.30
[truncated: 679,323 more chars]
